# Supplementary material for: Apoptotic stress causes mtDNA release during senescence and drives the SASP
Source: Nature. 2023 Oct 11;622(7983):627–36. doi: 10.1038/s41586-023-06621-4 (PMC10584674; doi:10.1038/s41586-023-06621-4)
Supplement: Supplementary file 4 — Source Data Fig. 1 [file 41586_2023_6621_MOESM4_ESM.xlsx]

## Sheet: Fig.1b
Mean Pearson's correlation coefficient	Prol	Sen (IR)	Rep Sen
	0.544736	0.321351	0.427063
	0.504216	0.315426	0.45873
	0.545882	0.342458	0.480936

## Sheet: Fig.1c
cytc c (FC)	Prol	Sen (IR)	Rep Sen
	1	5.32061	5.19616
	1	1.38955	1.007
	1	2.23241	2.14275
	1	11.2069
	1	1.64309
	1	4.42301

## Sheet: Fig1.h
%BAX6A7+ve cells (MRC5)	Prol	Sen (IR)
	15	65
	0	55
	5	55

## Sheet: Fig.1i
%BAX6A7+ve cells (IMR90)	Prol	OIS	Sen (IR)
	5	36	60
	15	34.61	70
	5	39.28	65
