# Supplementary material for: Apoptotic stress causes mtDNA release during senescence and drives the SASP
Source: Nature. 2023 Oct 11;622(7983):627–36. doi: 10.1038/s41586-023-06621-4 (PMC10584674; doi:10.1038/s41586-023-06621-4)
Supplement: Supplementary file 5 — Source Data Fig. 2 [file 41586_2023_6621_MOESM5_ESM.xlsx]

## Sheet: Fig.2b
n of cytosolic DNA (MRC5)	Prol	Sen (IR)	Rep Sen			n of cytosolic DNA (IMR90)	Prol	OIS	Sen (IR)			n cytosolic DNA (MAF)	Prol	Sen (IR)
	0.0373134	1.125	3.48				0.908046	3.4375	15.15				8.35294	63.6667
	0.0476191	1.28	4.36				2.37037	5.375	11.3333				8.15789	39.8889
	0.0125786	1.8125	2.62				0.68	5.38462	8.92308				3.55	29.2222
	0.0521739	3.47826	3				1.21053	5.28571

## Sheet: Fig.2d
MRC5 (D-loop) (FC)	Prol	Sen (IR)	Rep Sen		IMR90 (D-loop) (FC)	Prol	OIS	Sen (IR)		MAF (D-loop) FC	Prol	Sen (IR)
	1	15.9231	8.34789			1	11.102	11.689			1	2.41257
	1	2.93941	4.89932			1	3.39226	13.1696			1	4.71171
	1	6.65152	10.1826			1	4.78106	7.77563			1	4.93282

## Sheet: Fig.2f
avg n of cytosolic DNA/TFAM foci	Prol	Sen (IR)
	0	1.57143
	0	1.45833
	0.0322581	1.68
	0.030303	1.45455

## Sheet: Fig.2g
TFAM expression in cytosolic fraction (FC)	Proliferating	Senescent (IR)
	1	7.20406
	1	1.26401
	1	2.77099
	1	1.4925
