# Supplementary material for: Apoptotic stress causes mtDNA release during senescence and drives the SASP
Source: Nature. 2023 Oct 11;622(7983):627–36. doi: 10.1038/s41586-023-06621-4 (PMC10584674; doi:10.1038/s41586-023-06621-4)
Supplement: Supplementary file 6 — Source Data Fig. 3 [file 41586_2023_6621_MOESM6_ESM.xlsx]

## Sheet: Fig.3b
mean n of foci outside mitochondria	Prol		Sen
	EmptyCRISPR	BAX/BAKCRISPR	EmptyCRISPR	BAX/BAKCRISPR
	0.444444	0.25	2.89474	0.4
	0.494737	0.225806	2.40741	0.625
	0.619718	0.444444	3.2093	0.727273
	0.5	0.193458	2.28571	0.3

## Sheet: Fig.3c
gene_name	Prolif_pLenti_1	Prolif_pLenti_2	Prolif_pLenti_3	Prolif_BAK_BAX_1	Prolif_BAK_BAX_2	Prolif_BAK_BAX_3	Sen_pLenti_1	Sen_pLenti_2	Sen_pLenti_3	Sen_BAK_BAX_1	Sen_BAK_BAX_2	Sen_BAK_BAX_3
IL-7	0.167892	0.0394865	0.0613185	0.201557	0.0430795	1.21288e-22	0.196473	0.3121	0.203735	0.159189	0.147484	0.10743
CSF2	0.173562	0	0.110077	0.221231	0	0.0753445	0.386624	1.12229	0.733892	0.0611363	0.10419	0
TNFRSF11B	157.907	153.757	145.704	106.938	105.889	106.946	178.698	210.191	213.861	159.648	142.782	121.044
CXCL11	0.0802634	0.0260372	0	0.0573597	0.0575662	0	0.555938	0.248673	0.342148	0.0279053	0.0955877	0.21331
HGF	50.2241	48.4011	41.1924	40.7412	40.9843	40.7946	68.4747	82.9521	85.5881	65.2682	60.8194	48.8196
ICAM1	23.8094	23.1516	25.6055	18.4197	17.9851	18.5268	110.878	133.584	151.219	73.1375	81.6178	57.4392
IL1A	0.0712612	0.0346614	0.0339431	0.0506447	0.0191271	0	0.467957	0.576251	0.508629	0.398021	0.301639	0.223111
IGFBP7	342.436	329.066	366.815	269.541	275.129	271.112	617.778	759.265	769.389	596.235	581.695	512.907
CXCL2	0.223939	0.155125	0.1595	0.177596	0.20162	0.348301	2.17975	2.03686	1.53125	0.332393	1.65191	0.382783
IL8	1.43649	1.12065	1.27772	1.44183	1.99108	1.08076	56.1271	29.9033	31.4449	6.2888	10.2267	7.31551
IL1B	0.675405	0.420455	0.546443	0.509577	0.291047	0.272447	3.10599	2.96128	3.2023	1.14677	1.27443	0.671006
IL6	1.66504	2.24915	3.1122	2.02815	2.29104	2.25346	30.026	23.9557	28.5662	9.39276	12.2924	8.20173
CXCL1	0.105239	0.0682993	0.257696	0.333663	0.363338	0.0912783	27.8014	21.9214	25.9206	4.27716	8.9041	2.65787
CXCL3	0.690931	0.323636	0.242039	0.229507	0.661868	0.40993	7.38999	6.89797	7.12718	1.97115	3.35012	1.49646

## Sheet: Fig,3d
cytokine array data (normalised)	Empty Vector (Prol)						BAX/BAK -/- (Prol)						Empty Vector (Sen)						BAX/BAK -/- (Sen)
CXCL1	0	0	0	0	0	6	6	0	0	0	0	0	12.9596	16.3955	17.9832	24.3376	15.8373	22.3463	5.12448	2.25531	5.28979	0	10.5868	8.67497
MCP-3	0	0	0	0	6	0	6.63103	0	0	0	0	0	13.292	12.3148	22.1043	23.7881	16.1545	21.79	0	0	0	8.25222	5.14286	0
IL-6	1.01786	1.03929	0.964286	0.9	1.10357	0.975	2.7	3.68571	2.80714	2.38929	2.36786	2.64643	30.551	36.3168	48.7076	40.8084	33.6771	51.0292	4.875	10.7773	11.3364	7.28571	8.15816	7.62857
IL-8	1.11141	1.25199	0.864721	0.843501	0.830239	1.09814	4.00796	4.63395	3.65517	2.81963	2.83024	3.46684	12.7949	17.0107	19.1277	19.9676	17.3878	23.142	1.52852	3.62927	3.15222	2.25237	2.50095	3.5473
IP-10	1.60334	1.34248	0.529766	0.754515	1.10569	0.664214	0.335117	1.47692	1.25217	0.034114	0	0	30.6114	39.537	59.3999	49.8442	37.2217	51.8145	3.24833	3.39957	3.08901	0.896703	1.39895	1.04615
VEGF-A	1.16826	0.810355	0.996061	1.16826	1.54305	0.314012	1.99212	1.96511	2.04277	1.79966	1.45189	1.4215	12.7176	14.7655	18.9931	20.1567	18.079	18.7824	1.11002	3.9048	4.22604	2.68575	3.42954	3.46202
IL-15	1.19565	0.775362	0.884058	0.956522	1.23188	0.956522	0.391304	0.043478	0.181159	0.07971	0.253623	0.253623	2.20645	1.89666	4.46916	3.45705	3.0029	2.3913	0.054348	0.383632	0.280505	0.207039	0.062112	0.338164
cytokine array data (pg/ml)	Empty Vector (Prol)						BAX/BAK -/- (Prol)						Empty Vector (Sen)						BAX/BAK -/- (Sen)
CXCL1	0	0	0	0	0	14.46	14.46	0	0	0	0	0	31.2326	39.513	43.3395	58.6537	38.168	53.8546	12.35	5.43529	12.7484	0	25.5143	20.9067
MCP-3	0	0	0	0	5.8	0	6.41	0	0	0	0	0	12.849	11.9044	21.3674	22.9951	15.616	21.0636	0	0	0	7.97714	4.97143	0
IL-6	0.95	0.97	0.9	0.84	1.03	0.91	2.52	3.44	2.62	2.23	2.21	2.47	28.5143	33.8957	45.4605	38.0878	31.432	47.6273	4.55	10.0588	10.5807	6.8	7.61429	7.12
IL-8	4.19	4.72	3.26	3.18	3.13	4.14	15.11	17.47	13.78	10.63	10.67	13.07	48.2367	64.1304	72.1116	75.278	65.552	87.2455	5.7625	13.6823	11.8839	8.49143	9.42857	13.3733
IP-10	7.99	6.69	2.64	3.76	5.51	3.31	1.67	7.36	6.24	0.17	0	0	152.547	197.026	296.009	248.39	185.488	258.209	16.1875	16.9412	15.3935	4.46857	6.97143	5.21333
VEGF-A	3.46	2.4	2.95	3.46	4.57	0.93	5.9	5.82	6.05	5.33	4.3	4.21	37.6653	43.7304	56.2512	59.6976	53.544	55.6273	3.2875	11.5647	12.5161	7.95429	10.1571	10.2533
IL-15	1.65	1.07	1.22	1.32	1.7	1.32	0.54	0.06	0.25	0.11	0.35	0.35	3.0449	2.61739	6.16744	4.77073	4.144	3.3	0.075	0.529412	0.387097	0.285714	0.085714	0.466667

## Sheet: Fig.3e
p16mRNA				p21mRNA
Prol		Sen		Prol		Sen
Empty CRISPR	BAX/BAK CRISPR	Empty CRISPR	BAX/BAK CRISPR	Empty CRISPR	BAX/BAK CRISPR	Empty CRISPR	BAX/BAK CRISPR
1.33	0.84	2.3	1.91	1.15	0.7	1.63	1.44
0.91	0.79	1.92	2.22	0.64	0.68	1.54	1.88
1	1.15	2.31	2.43	1.42	0.99	1.79	2.09
0.88	0.88	2.06	2.12	1.1	0.85	1.61	1.97
				0.99	0.9	2.4	1.81
				0.88	0.79	2.13	1.69

## Sheet: Fig.3f
%p16+ve cells	Empty Vector (Prol)	BAX BAK -/- (Prol)	Empty Vector (Sen)	BAX BAK -/- (Sen)
	13.468	42.9293	53.7313	60.7595
	7.8534	37.7049	65	72.9469
	6.34249	37.9167	61.0656	84.0206
	1.79641	15.6626	67.907	86.8852
	2.83401	8.51064	79.5775	88.0435
	4.06091	4.87805	68.5897	95.7143
	0.704225	10.7143	79.798	94.6237

## Sheet: Fig.3g
%p21+ve cells	Empty Vector (Prol)	BAX BAK -/- (Prol)	Empty Vector (Sen)	BAX BAK -/- (Sen)
	34.0067	37.3737	82.8358	83.125
	25.1309	51	92.2535	81.8182
	24.3129	34.7107	83.6735	81.7647
	4.57143	20.9302	83.2558	96.7742
	3.64372	12.381	93.662	94.5652
	3.5533	3.65854	90.5172	96.8254
	0	16.4706	90.404	89.2473

## Sheet: Fig.3h
% SA-b-Gal	Empty Vector (Prol)	BAX BAK -/- (Prol)	Empty Vector (Sen)	BAX BAK -/- (Sen)
	0.262812	6.12245	99.3528	100
	2.43902	4.16667	98.2759	100
	1.05708	6.07287	95.0464	98.7342
	0.152439	5.41872	94.1048	98.8889

## Sheet: Fig3.i
mean n of gH2A.X foci	Empty Vector (Prol)	BAX BAK -/- (Prol)	Empty Vector (Sen)	BAX BAK -/- (Sen)
	2.05618	3.40845	4.22807	6
	2.51273	2.70435	4.89273	5.19565
	2.47368	1.80952	5.48095	4.95833
	2.26087	2.31148	5.78095	6.05882

## Sheet: Fig,3k
%Ki67+ve cells	Empty Vector (Prol)	BAX BAK -/- (Prol)	Empty Vector (Sen)	BAX BAK -/- (Sen)
	39.3617	31.8182	3.26797	1.96078
	30.597	24.3902	3.40557	2.08333
	26.6667	36.3636	5.76923	2.08333
	39.3939	26.2069	6.66667	0

## Sheet: Fig,3l
gene_name	Prolif_pLenti_1	Prolif_pLenti_2	Prolif_pLenti_3	Prolif_BAK_BAX_1	Prolif_BAK_BAX_2	Prolif_BAK_BAX_3	Sen_pLenti_1	Sen_pLenti_2	Sen_pLenti_3	Sen_BAK_BAX_1	Sen_BAK_BAX_2	Sen_BAK_BAX_3
UNG	11.3013	11.0133	11.838	11.0966	11.3295	10.6857	8.9281	9.58235	9.54376	11.3662	10.0655	9.91394
E2F3	7.37969	6.86136	5.95635	7.57142	7.111	7.08515	5.59679	6.09432	5.93693	6.20599	5.94235	5.54884
RFC1	10.5519	11.9499	8.82913	12.6253	9.58102	11.4932	4.06572	6.72938	7.68513	7.01345	7.68449	6.14603
PRIM1	3.01559	4.97038	2.93771	2.15473	2.49914	1.92012	0.844143	0.821904	0.331748	0.59263	0.538141	0.625989
DDX11	5.59487	5.66399	6.0646	4.67149	3.94994	5.65688	3.61009	2.85963	2.31161	2.74882	2.35606	3.11673
CHEK1	7.87656	10.4509	7.35048	9.46775	8.71285	7.57284	3.15266	4.1315	4.01838	4.11344	3.28996	3.20579
CKS2	75.7311	68.1566	83.7812	67.6588	75.1774	64.9642	23.3867	19.1335	17.1224	16.4224	15.4523	26.8498
CDC25C	2.75859	3.2724	3.31421	2.58483	2.86055	2.14338	0.149187	0.311646	0.169395	0.185994	0.206793	0.331921
CENPF	9.75682	10.4792	13.6943	9.86064	8.73144	9.09996	0.680322	0.40288	0.324737	0.889749	0.556578	0.58622
CENPE	3.7035	4.36646	2.87459	4.34862	3.53569	3.59693	0.360236	0.383171	0.358182	0.293789	0.410533	0.249498
CDC7	2.38734	1.99156	2.11025	2.04681	1.9907	2.32236	0.485721	0.603587	0.491598	0.383953	0.491918	0.369218
MCM4	41.0845	37.7422	38.0701	32.668	38.5137	38.601	9.01307	8.20686	8.34038	8.86049	10.0733	7.20431
EXOSC9	14.9937	14.4555	14.6825	16.0697	11.7361	13.5819	4.37467	2.57128	3.23301	3.90705	3.65772	3.78271
DNMT1	18.1397	19.2834	19.4653	17.6954	17.6873	18.6428	6.51765	5.94094	6.79925	7.62307	6.42158	5.9401
PCNA	62.8348	58.9364	67.246	61.2931	59.0989	60.1309	19.2903	22.1994	21.8886	25.6798	23.96	23.6369
AURKB	21.7964	20.8205	24.5976	21.4346	17.0039	20.105	0.930645	0.623223	0.56469	1.22674	0.674722	1.33418
TOP2A	21.5066	23.3309	19.9464	23.1117	20.9085	21.0329	0.995641	1.21223	1.3697	1.20248	1.26172	1.19233
BUB1	10.0151	11.6235	9.52433	10.056	9.18626	10.3973	0.500691	0.722273	0.898056	0.709779	0.614367	0.513103
MCM5	25.9844	27.518	28.4519	24.6252	25.7947	26.1445	3.85171	5.88828	5.35509	3.77169	5.38557	3.66439
PTTG1	52.1687	52.1281	64.4351	55.1487	55.624	52.7872	4.01383	4.31153	3.48472	3.57156	2.61057	3.05752
MKI67	13.3966	12.5769	13.4877	11.1304	11.1644	12.028	0.504871	0.66284	0.810904	0.525781	0.592667	0.579663
CCNA2	27.9149	28.5553	27.5553	27.2633	26.4724	23.4501	1.47188	1.62754	1.49464	1.3543	1.46315	2.05153
PLK1	45.0144	46.0252	47.8584	44.3218	40.4103	42.9086	1.45817	1.50315	1.60015	1.6276	1.43033	1.68183
TYMS	88.7281	89.5387	93.7863	87.2092	80.2343	84.6162	11.5566	13.4245	13.202	13.7503	12.6404	15.1962
BIRC5	46.3614	45.8763	50.1085	45.7824	48.2402	44.7745	1.87564	1.32811	1.44917	2.00577	1.54068	1.69511
MAD2L1	18.0752	19.0091	20.5568	18.2201	18.66	17.4181	2.41306	1.48933	1.04946	1.42178	1.75967	1.95311
CCNF	7.41274	8.04136	8.2203	7.31019	7.24921	7.01743	0.929899	0.925329	0.978653	1.10541	0.990725	0.982997
CDC20	47.5277	49.6563	52.8025	46.1478	46.769	46.0173	1.98795	1.50845	1.45717	1.52607	1.54681	1.66993
RRM1	31.8332	31.5691	31.4377	32.3472	30.6596	31.3764	6.68571	7.29225	7.51311	8.51451	7.69045	6.7755
MCM3	16.7088	16.9191	16.8851	15.7887	15.6061	15.8966	3.43472	3.75628	2.9441	4.03211	3.51172	3.11368
CCNB1	59.5454	60.3701	60.0572	58.5709	59.0001	55.9709	5.37333	7.02516	5.89873	6.72671	5.1848	5.50437
DHFR	22.3536	22.6193	21.472	21.8351	22.4423	21.2184	4.27787	3.82373	4.03032	4.07109	3.87043	3.98644
RRM2	66.3636	68.5803	63.3033	63.3869	64.2111	63.2522	5.01519	4.7379	4.52431	4.26811	3.92472	3.89704
NASP	39.5619	38.7169	39.2567	35.8139	29.0772	35.3247	9.94792	11.3302	9.72084	9.49756	10.7959	10.7604
MCM6	8.64561	8.94393	8.22274	7.50565	8.08533	7.76125	2.45703	2.81867	3.33435	3.43217	3.19051	2.92314
CDC6	17.8201	17.1084	16.2518	15.7377	14.7925	13.6858	1.72361	2.38296	3.40203	3.03237	2.27116	1.64416
FEN1	32.0149	29.6413	31.0285	28.7777	26.1556	25.333	6.07862	7.64481	7.4268	7.4484	8.29978	7.21903
PKMYT1	17.6624	15.0744	18.2182	14.5393	14.4001	13.7724	1.28073	1.0738	1.51283	1.10854	1.07082	1.13766
