# Supplementary material for: Apoptotic stress causes mtDNA release during senescence and drives the SASP
Source: Nature. 2023 Oct 11;622(7983):627–36. doi: 10.1038/s41586-023-06621-4 (PMC10584674; doi:10.1038/s41586-023-06621-4)
Supplement: Supplementary file 7 — Source Data Fig. 4 [file 41586_2023_6621_MOESM7_ESM.xlsx]

## Sheet: Fig.4b
mRNA abundance	Bak-/-					Bak-/- (IR)				Bax Bak -/-				Bax Bak -/- (IR)
Cxcl-1	0.714	1.058	0.44	1.751	1.771	3.318	3.368	7.596	1.809	0.335	0.437	0.472	1.182	1.504	0.925	0.758	0.32	0.933
Ifn-a	0.563	1.047	0.336	1.043	0.639	1.367	2.625	1.751	1.773	0.247	0.297	0.413	0.928	0.226	0.739	0.374	0.14	0.629
IL-1a	1.373	1.003	0.481	1.387	1.514	2.315	2.027	3.614	2.631	0.598	0.54	0.511	1.246	0.377	1.322	0.528	0.504	1.306
IL-1b	0.98	1.006	0.383	1.034	1.222	1.78	2.93	2.47	2.864	0.429	0.473	0.472	1.09	0.283	0.76	0.308	0.188	0.999
IL-6	1.05	0.63	0.398	1.01	1.376	1.384	0.6	0.92	3.399	0.571	0.51	0.578	0.928	0.292	0.68	0.271	0.402	0.659
Inhibin A	1.004	1.137	0.361	0.661	1.285	1.058	1.28	2.03	2.849	0.498	0.463	0.466	1.634	0.248	2.442	0.457	0.582	2.277
Mmp3	1.004	0.779	0.545	1.16	0.986	1.643	4.25	2.219	2.487	0.345	0.428	0.437	0.919	0.279	1.023	0.347	0.046	0.998
Oas1	0.913	1.189	0.387	1.001	1.166	2.74	1.927	2.106	3.841	0.408	0.521	1.027	1.141	0.34	1.302	0.435	0.35	1.032

## Sheet: Fig.4d
Bax mRNA abundance	Bak-/- (old)	Bakbax-/- (old)
	0.981343	0.58159
	2.00547	0.192937
	0.823869	0.0940242
	0.594176	0.113187
	1.03798

## Sheet: Fig.4e
	wt (y)	Wt (old)	Bak-/- (old)	Bakbax-/- (old)
Cxcl1	0.87269	26.1859	3.66581	2.5485
	1.20785	18.9106	23.3759	6.60437
	1.2098	24.2779	25.2655	0.483502
	0.86175	9.6142	4.0118	2.01991
	0.909981	5.3482	26.298
IL-1a	1.21857	1.53603	0.804869	0.261079
	0.69411	1.74686	2.18092	0.63217
	1.11825	1.39592	0.501586	0.204312
	0.85179	2.44765	0.540212	0.400578
	1.24122	1.28334	0.961576
IL-1b	1.40034	3.06764	0.940283	0.394085
	0.395687	6.91365	10.6733	2.41543
	1.46358	3.52522	1.13583	0.243598
	1.22506	7.05939	0.943316	1.12229
	1.00657	1.89599	1.55852
CCl2	1.04223	6.21789	11.5596	8.97387
	0.880643	20.8356	44.4222	8.28965
	1.11427	7.15306	27.0014	0.938027
	0.969177	21.8642	7.30536	2.63842
	1.00888	2.62827	14.3619
Oas1b	1.15284	1.7188	0.560405	0.123643
	0.9726	1.8539	2.62032	0.606741
	0.884021	1.7024	0.349483	0.385336
	1.03018	1.77207	0.129188	0.783826
	0.979311	1.8111	0.611597
Mmp13	1.31423	3.58773	6.21472	2.99325
	0.333632	5.56161	16.9187	3.55109
	1.53941	2.88517	6.04564	1.80765
	0.882911	68.7182	2.00096	4.32109
	1.678	4.69407	12.403
Cx3cl1	1.0156	2.0104	0.855794	0.481875
	1.28244	2.30745	2.98841	1.24406
	1.07445	3.44062	0.904593	0.614307
	0.729825	3.56251	0.559494	1.19399
	0.979122	1.9063	0.772575
Il7	0.948381	2.61445	1.68022	1.75086
	1.40984	1.78645	4.47448	2.16899
	0.853902	2.79896	6.20328	0.996635
	1.00774	4.3442	2.33296	0.77498
	0.869144	0.997612	1.07844
Ifi44	1.50534	2.93839	2.43451	1.38217
	1.04905	2.59699	5.01204	2.66476
	0.751701	3.53407	3.06295	0.636167
	0.948623	4.54116	2.5794	1.64708
	0.888036	2.31304	3.42337
Oasl2	1.13549	2.55692	1.41428	0.170819
	0.951943	2.52864	3.53183	1.03349
	0.845718	3.12839	0.656706	0.260302
	0.961531	5.72472	0.507174	1.39134
	1.13767	1.84383	1.25189

## Sheet: Fig.4f
mRNA abundance	wt (y)	Wt (old)	Bak-/- (old)	Bakbax-/- (old)
p16	0.394068	5.89124	4.6841	4.65718
	1.32742	5.04718	18.8019	4.84561
	1.53928	14.4776	8.18743	2.26055
	1.22208	1.47005	8.33059	4.60246
	1.01626	5.58487	4.84839
p21	1.1682	9.48322	2.02222	4.50907
	2.07636	7.19415	9.50219	10.4421
	1.13661	4.89169	4.84512	0.489891
	0.560499	5.73168	6.99916	7.04446
	0.647131	2.18866	6.15072

## Sheet: Fig.4h
CD45+ve cells		CD68+ve cells		CD68+CD45+ve cells
Bak-/- Bax fl/fl	Bak-/- Bax fl/fl Cre	Bak-/- Bax fl/fl	Bak-/- Bax fl/fl Cre	Bak-/- Bax fl/fl	Bak-/- Bax fl/fl Cre
33.625	37.9	18	14.5	17.125	14.3
48.5	19.8	20.25	10.1	18.75	9.7
37.625	25.4	14.5	8.7	13.125	4.8
45	18.3	18.7	9.9	18.3	7.9
23		12.4		11.4

## Sheet: Fig,4i
	p-value	r
Bax	0	1
Il-1a	0.0009	0.9022
CCl2	0.0009	0.9012
Mmp13	0.0014	0.8883
Ifi44	0.0026	0.8653
Il-1b	0.0111	0.7913
Oasl2	0.0138	0.777
Oas1b	0.0222	0.7416
Cxc3cl1	0.0384	0.6932
Cxcl1	0.0395	0.6905
Il7	0.1505	0.5208
