# Supplementary material for: Apoptotic stress causes mtDNA release during senescence and drives the SASP
Source: Nature. 2023 Oct 11;622(7983):627–36. doi: 10.1038/s41586-023-06621-4 (PMC10584674; doi:10.1038/s41586-023-06621-4)
Supplement: Supplementary file 8 — Source Data Fig. 5 [file 41586_2023_6621_MOESM8_ESM.xlsx]

## Sheet: Fig.5c
ND2	Sen Parkin	Sen Parkin + CCCP	Sen Parkin+ CCCP + mtDNA
	0.913932	0.00855988	0.251007
	1.20007	0.0157509	0.221383
	0.911757	0.0139829	0.232332
	1.0999		0.558241

## Sheet: Fig.5d
	Prol				Sen				Sen + CCCP			Sen + CCCP + mtDNA
IL6	8.66873	9.88398	6.15694	0.898428	280.402	229.029	271.327	282.66	17.471	10.3235	21.2118	162.832	112.32	73.7867	146.713
IL8	50.0285	61.8455	61.2969	19.7597	691.191	697.21	666.559	665.377	145.264	62.6726	35.486	351.938	184.019	163.394	284.16

## Sheet: Fig.5e
gene	Prol (Parkin) 1	Prol (Parkin) 2	Prol (Parkin) 3	Sen (Parkin) 1	Sen (Parkin) 2	Sen (Parkin) 3	Sen (Parkin+CCCP) 1	Sen (Parkin+CCCP) 2	Sen (Parkin+CCCP) 3	Sen (Parkin+CCCP+mtDNA) 1	Sen (Parkin+CCCP+mtDNA) 2	Sen (Parkin+CCCP+mtDNA) 3
IFI44	-0.65597	-0.41769	-0.42358	0.563958	0.374615	0.453834	-1.23873	-1.23873	-1.23873	1.5017	1.77608	1.45654
USP18	-0.82531	-0.50733	-0.8313	0.428096	0.417054	0.400863	-0.86433	-1.60298	-0.86584	1.63251	1.88995	1.19229
IFIT1	-0.53524	-0.53552	-0.53976	0.439641	0.278864	0.465885	-1.12632	-1.12632	-1.12632	1.66512	1.85344	1.41366
IFIT3	-0.62697	-0.6274	-0.57299	0.456386	0.306843	0.475796	-0.97163	-0.99043	-0.97282	1.67381	1.88616	1.43112
OASL	-0.78357	-0.78357	-0.78357	0.417599	0.410822	0.400891	-0.78357	-0.78357	-0.78357	1.43286	1.9222	1.68416
RTP4	-0.40825	-0.40825	-0.40825	-0.40825	-0.40825	-0.40825	-0.40825	-0.40825	-0.40825	2.44611	2.45287	-0.40825
IRF7	-0.71986	-0.72029	-0.53037	0.350429	0.143905	0.577669	-0.76454	-0.79195	-0.57839	1.62661	1.92831	1.50015
CXCL10	-0.80666	-0.80666	-0.80666	1.62229	1.53842	1.71317	-0.80666	-0.80666	-0.80666	0.504014	0.657361	0.418016
UBE2L6	-1.01176	-1.12368	-0.92332	0.492861	0.318646	0.687988	-1.01006	-0.73339	-0.92016	1.39537	1.93035	1.36071
RNF213	-0.64608	-0.80325	-0.52355	0.68328	0.46236	0.429806	-0.27677	-0.38537	-0.5316	1.4046	1.90924	1.19265
BST2	-0.83076	-0.83076	-0.83076	1.51938	1.30955	1.66586	-0.83076	-0.83076	-0.83076	0.448805	0.972759	0.72973
STAT1	-0.73263	-0.66123	-0.74985	0.840064	0.752276	0.926799	-1.33704	-1.30296	-1.34061	1.38037	1.45715	0.997451
ISG15	-0.75703	-0.75757	-0.70771	0.7131	0.707465	0.819656	-1.09169	-0.93034	-1.06623	1.42253	1.61603	1.38692
LGALS3BP	-0.61013	-0.74862	-0.70514	1.83357	1.56335	1.82014	-1.06833	-0.69563	-1.11197	0.204864	0.355101	0.07183
RNF213	-0.64608	-0.80325	-0.52355	0.68328	0.46236	0.429806	-0.27677	-0.38537	-0.5316	1.4046	1.90924	1.19265
PARP12	-0.61756	-0.61828	-0.629	0.58229	0.567836	0.417103	-0.95103	-0.98873	-0.95342	1.58828	1.80446	1.43518
SAMD9L	-0.66315	-0.66401	-0.91464	0.845568	0.599589	0.453441	-0.7531	-1.02946	-0.98425	1.64186	1.78782	1.17949
XAF1	-0.93045	-0.93045	-0.93045	0.729462	0.720217	0.706666	-0.93045	-0.93045	-0.93045	1.40505	1.56527	1.40186
PARP9	-0.73747	-0.53392	-0.74454	0.630971	0.355924	0.518558	-1.03896	-1.05913	-1.04024	1.5569	1.84797	1.41821
STAT2	-0.95463	-1.02848	-1.04782	0.64631	0.625387	0.558548	-0.11356	-0.4961	-0.21019	1.57272	1.66688	1.17293
IFIH1	-0.8662	-0.8662	-0.8662	0.389695	0.3827	0.55956	-0.8662	-0.8662	-0.8662	1.66745	1.82375	1.41412
OAS1	-0.80782	-0.80782	-0.80782	0.643369	0.419576	0.623911	-0.80782	-0.80782	-0.80782	1.55044	1.92498	1.30029
SP100	-0.78783	-0.95574	-0.98061	0.207139	0.414021	0.263386	-0.27835	-0.53097	-0.28654	1.6558	2.00191	1.35921
DDX58	-0.54411	-0.54491	-0.55686	0.490971	0.476317	0.454828	-0.91567	-0.95768	-0.91833	1.66159	2.00189	1.17795
IFIT3	-0.62697	-0.6274	-0.57299	0.456386	0.306843	0.475796	-0.97163	-0.99043	-0.97282	1.67381	1.88616	1.43112
GBP3	-0.52727	-0.73836	-0.76357	0.537699	0.359424	0.760147	-1.36006	-1.22924	-1.36609	0.3596	0.633605	-0.08136
IFI16	-1.10396	-1.20054	-1.13147	-0.49082	-0.59038	-0.47188	0.759127	0.819373	0.466519	1.5856	1.63146	1.22056
TOR3A	0.734592	0.458287	0.9434	-0.09634	-0.12877	-0.17635	-0.73253	-0.59796	-1.07732	-1.13589	-0.79318	-1.14271
DTX3L	-0.5662	-0.7222	-0.57756	0.137603	0.029402	0.199289	-0.78843	-0.99389	-0.79104	1.8419	2.0518	1.45413
CCL5	-0.83995	-0.83995	-0.83995	0.647893	0.639498	1.22819	-0.83995	-0.83995	-0.83995	1.54436	1.54995	1.10967
PARP14	-0.77395	-0.7744	-0.78115	0.44434	0.432862	0.416024	-0.82087	-0.84965	-0.82269	1.69005	2.00686	1.27312
AGRN	0.049761	0.046931	0.098614	0.62367	0.462218	0.454322	-0.34394	-0.43662	-0.26105	1.30303	1.25723	0.913729
CMPK2	-0.70238	-0.70238	-0.70238	0.076021	0.071629	0.065193	-0.70238	-0.70238	-0.70238	1.53204	2.24229	1.63189
NELL2	-0.27735	-0.27735	-0.27735	-0.27735	-0.27735	-0.27735	3.60555	-0.27735	-0.27735	-0.27735	-0.27735	-0.27735
EIF2AK2	-0.60611	-0.75267	-0.76594	0.002146	-0.01187	-0.03243	-0.57665	-0.76604	-0.58075	1.89431	2.09527	1.50318

## Sheet: Fig.5f
	18S			ND1			ND5
Parental	1.04933	1.04064	1.15625	1.06171	1.0123	1.06412	1.00935	1.00013	1.02201
Rho(0)	1.07819	2.17561	1.00993	0.00344427	0.0047324	0.00562058	0.00018047	0.00013485	0.0002983

## Sheet: Fig.5g
	Parental (Prol)				Rho(0) (Prol)				Parental (Sen)								Rho (0)
IL-6	59.7331	45.4513	0	48.4637	16.3093	14.2497	4.48475	6.05401	360.874	813.182	328.807	510.534	597.402	333.865	273.844	634.456	62.6636	104.995	176.773	144.783	145.336	192.973	122.926	142.891
IL-8	46.6466	158.314	56.0957	39.8203	22.9867	11.4936	0	0	1097.59	1690.23	974.413	1227.63	1311.78	766.184	590.093	1388.74	821.545	614.418	711.359	580.691	627.24	662.502	667.628	599.85
