# Supplementary material for: Apoptotic stress causes mtDNA release during senescence and drives the SASP
Source: Nature. 2023 Oct 11;622(7983):627–36. doi: 10.1038/s41586-023-06621-4 (PMC10584674; doi:10.1038/s41586-023-06621-4)
Supplement: Supplementary file 9 — Source Data Fig. 6 [file 41586_2023_6621_MOESM9_ESM.xlsx]

## Sheet: Fig.6a
N cytosolic DNA foci outside mito
Prolif	Sen	Sen+BAI1
1	9	2
1	6	1
1	6	6
4	9	1
0	3	5
0	11	3
0	26	3
2	8	9
1	5	4
2	14	0
4	3	1
0	9	0
5	7	3
1		1
0		0
0		1
1
0
0

## Sheet: Fig.6b
IL6 mRNA	Prolif	Sen	SenBAI1		IL8mRNA	Prolif	Sen	SenBAI1
	1.03018	12.4912	0.820584			1.10981	17.4777	0.86856
	0.777723	10.2861	1.36722			0.94581	15.7396	2.07907
	1.24813	20.3519	1.16936			0.944383	41.9671	3.48261

## Sheet: Fig.6c
Latency
Vehicle	BAI1
173	198
161.667	214
209.667	207.333
170.667	201
195	213.333
210.333	229.333
176	232
175.333	163.667
190.333	222.667
181.333	173.667
158	210.667
184	199.667
159	241
	161.333
	176.333
	206.667
	264.333

## Sheet: Fig.6d
Trial N	vehicle								BAI1
Trial 1	1	10	2	2	4	3	2		5	1	2	8	2	1	11	3
Trial 2	3	6	5	2	5	5	5		7	6	6	14	4	9	5	13
Trial 3	2	20	4	1	4	4	8		15	3	3	22	3	10	17	60
Trial 4	2	3	13	4	5	6	29		31	3	7	60	6	8	11	60
Trial 5	1	15	9	9	4	4	4		9	13	3	60	60	26	55	60

## Sheet: Fig.6e
	Vehicle		BAI1
Trial number	Success (%)	Failure (%)	Success (%)	Failure (%)
1	0	100	0	100
2	0	100	0	100
3	0	100	0	100
4	14.3	85.7	12.5	87.5
5	14.3	85.7	12.5	87.5
6	28.6	71.4	37.5	62.5
7	28.6	71.4	62.5	37.5
8	28.6	71.4	62.5	37.5
9	28.6	71.4	75	25
10	28.6	71.4	75	25

## Sheet: Fig.6f
Mean Frailty Index
Months	Control														BAI1
0	0.07	0.09	0.17	0.07	0.07	0.05	0.14	0.04	0.16	0.2	0.1	0.07	0.05	0.21	0.12	0.1	0.17	0.09	0.09	0.07	0.07	0.09	0.1	0.1	0.24	0.09	0.09	0.08	0.16
2	0.13	0.14	0.12	0.09	0.11	0.26	0.14	0.06	0.16	0.15	0.09	0.33	0.06	0.23	0.21	0.07	0.12	0.09	0.08	0.16	0.19	0.03	0.06	0.15	0.25	0.07	0.14	0.08	0.13
4	0.13	0.14	0.17	0.12	0.11	0.26	0.14	0.09	0.1	0.26	0.12	0.33	0.1	0.23	0.21	0.1	0.12	0.24	0.1	0.16	0.1	0.12	0.06	0.21	0.25	0.09	0.1	0.08	0.12

## Sheet: Fig.6h
	Spine		Femur
Spine Tb.N	veh	BAI1	veh	BAI1
	0.0141	0.02687	0.00323	0.00757
	0.0174	0.01543	0.00139	0.00779
	0.02276	0.03114	0.0001	0.0067
	0.00952	0.03358	0.00466	0.01875
	0.02199	0.01724	0.00042	0.00648
	0.00999	0.01686	0.00438	0.00419
		0.02844		0.0062
		0.0266		0.00767
		0.02698		0.00571
		0.03019		0.00705

## Sheet: Fig,6i
	Spine		Femur
Tb.Sp	veh	BAI1	veh	BAI1
	46.7624	25.4887	66.2214	38.3046
	49.1482	34.4146	68.8119	37.3861
	32.9846	25.0241	75.5915	40.3957
	48.8918	21.6642	67.7549	27.885
	39.2645	50.3746	66.5808	60.3244
	48.9193	48.9443	71.5428	51.16
		23.0497		35.4549
		26.7585		35.4397
		28.0785		43.4004
		24.9568		42.2918

## Sheet: Fig.6j
	Spine		Femur
BV/TV(%)	veh	BAI1	veh	BAI1
	10.5574	22.8238	2.91284	5.59579
	15.6806	13.3005	0.82489	8.58279
	27.2612	23.2087	0.02044	6.14559
	7.32437	28.5616	4.15778	20.6486
	18.8387	16.1253	0.13242	3.72957
	8.55752	11.9929	4.76447	3.51935
		20.7993		4.238
		19.1333		12.4742
		22.8037		5.20594
		27.4704		5.9505

## Sheet: Fig.6k
mRNA levels	Control						BAI1
Ccl2	1.4847	0.69994	1.44459	0.668323	0.897349	0.805105	0.41577	0.340374	0.632925	0.227078	0.24955	0.203056	0.447921	0.904976	0.636437	0.786078
Ccl3	0.585688	0.15277	1.54667	2.3042	0.96736	0.443309	0.262239	0.105756	0.181657	1.334	0.261842	0.237559	0.463843	0.712153	0.76063	1.40894
Ccl5	1.4519	0.154527	2.00835	0.651822	1.53376	0.199633	0.235078	0.336541	1.18698	1.02565	0.386701	0.485794	0.699617	0.718542	1.56757	0.625494
Ccl7	1.77483	0.024091	1.9825	0.911492	1.04571	0.261373	0.008063	0.345669	0.907044	0.001714	0.304073	0.299444	0.404634	0.542148	0.823419	0.425779
Csf1	1.79034	0.274937	1.04045	0.928824	1.17076	0.79469	0.622553	0.704721	0.78636	1.03781	0.468858	0.359818	1.04035	1.8665	1.42847	1.09561
Cxcl1	2.17465	0.791358	0.65185	0.27397	0.367036	1.74114	6.19765	0.234655	0.139511	1.62608	0.855215	1.25793	0.15163	0.240627	1.5037	0.639204
Cxcl15	0.706297	0.411138	1.37237	0.817419	0.692099	2.00068	0.611883	0.374285	3.17696	0.949004	0.405387	0.146486	1.80051	0.932792	1.05552	0.476167
Cxcl2	1.39807	1.41464	0.076669	0.036071	0.061798	3.01275	10.6879	0.040704	0.017847	3.32951	0.881259	1.10679	0.012987	0.032581	1.17931	0.12017
Hmgb1	1.29669	0.665774	1.03732	0.814454	0.855158	1.33061	1.11219	1.0044	0.779177	1.53989	0.909255	0.698175	0.813496	0.919923	1.63342	0.882274
Icam1	1.35773	0.24504	1.38788	0.812039	1.04946	1.14786	1.65267	0.459823	0.522875	2.3611	0.539331	0.442509	0.623027	0.981845	1.06472	0.866485
Igfbp2	0.607983	1.04073	1.31584	1.08617	0.462778	1.48649	0.1357	0.272867	0.258846	0.212882	0.181312	0.219633	0.255087	0.406425	0.586055	0.453624
Igfbp4	1.36099	0.303249	1.45423	1.0537	0.972588	0.855243	0.260313	0.475679	0.712728	0.600213	0.377419	0.261341	0.611046	0.841559	1.73708	0.755301
Il17a	1.47487	2.26116	0.282984	0.168576	0.239571	1.57283	0.796291	0.083735	2.55612	0.169304	5.53782	1.19076	0.071163	0.075773	0.523832	0.31168
Il1a	0.836932	0.602971	1.04675	1.09888	1.04868	1.36579	0.39142	0.221993	0.74864	0.241031	0.135691	0.11711	0.658693	0.622807	1.24276	0.503732
Il1b	2.33579	0.380194	0.342117	0.838382	0.925379	1.17814	0.439683	0.065609	0.175022	0.199321	0.209533	0.367517	0.250804	0.412463	1.31851	0.814821
Il6	0.568815	1.65452	0.578853	0.638811	0.847661	1.71134	0.554507	0.205874	0.261071	0.363208	0.197528	0.882863	0.25535	0.333182	0.941563	0.679824
Inhba	1.05913	2.23106	0.733927	0.376257	0.498475	1.10115	0.672576	0.484272	0.270804	0.395844	0.323856	0.826461	0.196149	0.25022	0.952911	0.738941
Mmp12	0.367482	0.674161	0.636387	0.790317	1.99405	1.5376	0.05618	0.122785	0.150118	0.065783	0.132827	0.001337	0.249676	0.315789	0.968283	1.40289
Mmp13	0.800829	0.250314	1.42468	0.695432	0.929121	1.89963	0.438545	0.451553	0.548847	1.86884	0.398087	0.236288	0.371507	1.25978	2.08355	1.08301
Mmp3	2.28909	0.157587	0.479249	1.27453	1.45261	0.346925	0.078301	0.420088	0.754417	0.147452	1.07031	0.722837	0.526788	0.899833	1.38186	1.29627
Mmp9	0.740563	2.03198	1.13442	0.499825	0.482809	1.1104	0.538586	0.403785	0.414999	0.775615	0.327883	0.683783	0.269324	0.545943	1.51217	0.514369
Nfkb1	1.20507	1.23315	0.887457	0.808274	0.755769	1.11028	0.468673	0.346403	0.30157	0.71421	0.309603	0.382814	0.295652	0.420327	0.924308	0.816468
Pappa	0.873367	0.587285	2.16715	0.352202	0.327842	1.69216	0.815201	0.262395	0.398705	1.80801	0.193551	0.335747	0.339828	0.275207	1.57738	0.32502
Serpinb2	0.338052	0.398945	1.14708	1.58269	1.26582	1.26742	0.356152	0.362008	1.71667	0.271777	0.431272	0.045541	0.976584	0.780971	1.0829	1.15743
Serpine1	2.87984	0.258011	1.26682	0.334893	0.589705	0.670735	0.27066	0.195541	0.35943	0.207337	0.354731	0.12437	0.208019	0.391988	0.522392	0.310824
Tnf	0.520783	0.349177	1.64403	1.38309	1.3432	0.759724	0.196648	0.594108	0.503185	0.26286	0.290465	0.057239	0.412286	0.326683	2.7407	0.820897

[truncated: 1 more sheets: Fig.6n]
