# Supplementary material for: Apoptotic stress causes mtDNA release during senescence and drives the SASP
Source: Nature. 2023 Oct 11;622(7983):627–36. doi: 10.1038/s41586-023-06621-4 (PMC10584674; doi:10.1038/s41586-023-06621-4)
Supplement: Supplementary file 10 — Source Data Extended Data Fig. 1 [file 41586_2023_6621_MOESM10_ESM.xlsx]

## Sheet: Fig.1b
OD	Control			ABT-737
	0.409	0.405	0.406	0.428	0.408	0.414
	0.464	0.434	0.375	0.418	0.412	0.416
	0.391	0.387	0.415	0.438	0.432	0.419

## Sheet: Fig.1c
IL6 (pg/ml)	control			ABT737
9d	4.05428	19.7277		11.3382	97.5982
23d	22.8784	30.1838	13.0308	2186.07	2042.43	1892.69

## Sheet: Fig.1d
IL8 (pg/ml)	control				ABT737
9d	73.7729	173.82	73.8143	153.272	163.043	754.638	118.517	512.306
23d	25.4102	79.5758	45.5456		1488.91	1701.99	1780.84

## Sheet: Fig.1e
mRNA abundance (FC)	Control					ABT-737
IL1a	1.01843	0.912946	1.54345	0.765535	0.910261	211.493	170.917	167.375	125.381	169.363
IL1b	0.933675	0.865676	1.38687	0.859367	1.03809	247.957	266.118	223.386	205.422	266.251
IL6	0.470823	1.34583	1.27755	0.973897	1.26841	33.9052	37.5842	28.8248	19.6221	28.6081
IL8	1.05595	0.556006	1.69144	1.21052	0.83186	263.751	243.1	317.918	260.605	302.834

## Sheet: Fig.1f
mRNA abundance (FC)	Control					ABT-737
IFNA	0.989054	0.82534	1.36655	0.947719	0.945895	4.0808	4.54663	4.7404	4.08202	3.68468
IFNB	1.39225	0.780405	2.09172	0.777863	0.565658	2.40274	2.2048	2.25774	1.87146	1.52849

## Sheet: Fig.1g
mRNA FC (IMR90)	control			ABT-737
IL1b	0.918778	0.829894	1.3115	128.533	91.5292	277.035
IL6	0.712843	1.00241	1.39945	133.089	112.24	162.647
IL8	1.07374	0.889702	1.04678	589.655	176.388	350.609
IFNA	0.993144	0.543763	1.85173	6.93965	4.37528	5.69185
IFNB	0.759917	0.772094	1.70437	3.42838	3.52084	4.28494

## Sheet: Fig.1h
	PD
Day	DMSO	ABT737
0	19.7	19.7
4	22.6	22.3
7	25.3	24.8
10	27.9	27.3
14	30.2	29.5
17	32.6	31.8
20	34.9	34
24	36.9	36
27	37.4	37
31	38.2	37.1
36	39.9	37.8
43	40	38

## Sheet: Fig.1i
Mean n of gH2A.X foci per nuclei
	9d			23d
Control	1.68421	1.55263	2.02857	3.04396	2.88889	4.19178
ABT-737	3.70213	2.64615	2.9375	6.34524	7.83333	5.58407

## Sheet: Fig.1j
SAbGal%	control			ABT7373
9d	2.80899	2.01342	4.41176	13.6752	12.2137	12.2642
23d	3.37838	0	1.42857	9.23077	9.58904	8.10811

## Sheet: Fig.1k
days after ABT737	average N of DNA foci outside mitochondria
0 Days	0.0373134	0.0476191	0.0125786	0.0521739
9 Days	0.4444	0.421053	0.372881
23 Days	0.744186	0.512	0.56
