# Supplementary material for: Apoptotic stress causes mtDNA release during senescence and drives the SASP
Source: Nature. 2023 Oct 11;622(7983):627–36. doi: 10.1038/s41586-023-06621-4 (PMC10584674; doi:10.1038/s41586-023-06621-4)
Supplement: Supplementary file 11 — Source Data Extended Data Fig. 2 [file 41586_2023_6621_MOESM11_ESM.xlsx]

## Sheet: Fig.2a
IL6 (pg/ml)	Prol		Sen
	EmptyCRISPR	BAX/BAKCRISPR	EmptyCRISPR	BAX/BAKCRISPR
	29.5933	37.2267	216.573	58.2607
	33.7419	32.5286	233.551	69.561
	22.6972	43.6022	249.816	66.6437
	19.6625	35.4018	264.057	62.7525
	19.1839	34.9238	215.445	72.3724
	14.0738	35.3719	267.409	44.9503

## Sheet: Fig.2b
IL8 (pg/ml)	Prol		Sen
	EmptyCRISPR	BAX/BAKCRISPR	EmptyCRISPR	BAX/BAKCRISPR
	44.8976	160.436	398.192	48.5102
	51.4448	123.833	545.996	66.0853
	22.0143	156.289	465.661	55.2713
	25.1349	104.05	525.361	53.1718
	26.585	108.521	492.953	70.5521
	25.7758	149.418	588.946	53.1864

## Sheet: Fig.2c
IL6 mRNA	Prol		Sen
	EmptyCRISPR	BAX/BAKCRISPR	EmptyCRISPR	BAX/BAKCRISPR
	1.27	0.81	26	4.18
	0.79	0.76	17.88	5.09
	1.21	1.15	17.4	8.71
	0.88	0.87	15.75	7.31
	1.12	0.86	16.08	7.22
	0.85	0.68	13.34	6.03

## Sheet: Fig.2d
IL8 mRNA	Prol		Sen
	EmptyCRISPR	BAX/BAKCRISPR	EmptyCRISPR	BAX/BAKCRISPR
	1.36	0.99	35.65	5.9
	0.79	0.91	26.56	6.69
	1.19	1.48	31.97	10.58
	0.87	1.17	25.93	8.25
	1.15	1.49	66.39	5.2
	0.78	1	48.77	4.56

## Sheet: Fig.2e
IL1b mRNA	Prol		Sen
	EmptyCRISPR	BAX/BAKCRISPR	EmptyCRISPR	BAX/BAKCRISPR
	1.24	0.64	9.62	1.59
	0.79	0.55	7.15	1.98
	1.1	0.65	7.21	3.06
	0.87	0.54	7.29	2.39
	1.19	0.59	8.62	2.28
	0.89	0.6	6.95	2.03

## Sheet: Fig.2f
CX3CL1 mRNA	Prol		Sen
	EmptyCRISPR	BAX/BAKCRISPR	EmptyCRISPR	BAX/BAKCRISPR
	1.73	0.98	23.22	6.71
	0.7	0.96	18.38	5.94
	1.72	0.44	33.41	19.74
	1.19	0.57	28.02	10.55
	0.8	0.77	21.43	7.24
	0.5		20.63	10.8

## Sheet: Fig.2g
% of cells with DNA foci outside mito
Proliferating	Proliferating + Cyc A	Senescent	Senescent + Cyc A
5.20833	3.846	90	80
3.09	2.72	72	74.07
3.8	3.19	62.5	72
2	0.95	73.9	61.9

## Sheet: Fig.2h
Secreted protein (pg/ml)	Prol				Prol+CycA				Sen				Sen+CycA
IL-6	9.28946	5.81006	4.94339	0	3.47551	9.11568	11.7767	14.2902	530.2	655.893	517.109	465.508	1122.64	800.641	1194.82	1204.21
IL-8	96.5266	118.607	118.938	114.221	119.227	158.102	130.194	137.58	962.449	1082.78	775.26	734.4	1529.73	1519.99	1610.6	1601.45

## Sheet: Fig.2i
Normalised ATP/Glycolysis production	Glycolysis					Oxidative Phosphorylation
Empty VectorCRISPR (Prol)	79.4031	67.3386	68.6264	65.2646	52.641	20.5969	32.6614	31.3736	34.7354	47.359
BAX/BAKCRISPR (Prol)	60.9148	76.9989	75.9115	75.0782	67.3205	39.0852	23.0011	24.0885	24.9218	32.6795
Empty VectorCRISPR (Sen)	53.8679	61.4288	77.0212	74.0901	67.9542	46.1321	38.5712	22.9788	25.9098	32.0458
BAX/BAKCRISPR (Sen)	70.8884	77.1634	77.8877	67.5929		29.1116	22.8366	22.1123	32.4071

## Sheet: Fig.2j
MitoSOX fluorescence (AU)
Empty VectorCRISPR (Prol)	BAX/BAKCRISPR (Prol)	Empty VectorCRISPR (Sen)	BAX/BAKCRISPR (Sen)
3.70886	0	82.728	66.0873
0	0	119.228	190.49
0	0	27.1212	83.3061
0	0	97.5778

[truncated: 2 more sheets: Fig.2k, Fig.2l]
