# Supplementary material for: Apoptotic stress causes mtDNA release during senescence and drives the SASP
Source: Nature. 2023 Oct 11;622(7983):627–36. doi: 10.1038/s41586-023-06621-4 (PMC10584674; doi:10.1038/s41586-023-06621-4)
Supplement: Supplementary file 12 — Source Data Extended Data Fig. 3 [file 41586_2023_6621_MOESM12_ESM.xlsx]

## Sheet: Fig.3a
p16mRNA (FC)	Prolif pLenti	Prolif Bax/Bak -/-	Dox pLenti	Dox Bax/Bak -/-
	1.29472	0.23146	3.32244	3.7697
	1.48863	1.11917	3.18976	3.47559
	0.518842	1.19004	5.83138	4.33213

## Sheet: Fig.3b
p21 mRNA (FC)	Prolif pLenti	Prolif Bax/Bak -/-	Dox pLenti	Dox Bax/Bak -/-
	1.5578	0.323169	4.51665	3.94848
	1.89665	1.18114	3.70927	3.32754
	0.338455	1.28307	3.79846	4.42802

## Sheet: Fig.3c
IL1a mRNA (FC)	Prolif pLenti	Prolif Bax/Bak -/-	Dox pLenti	Dox Bax/Bak -/-
	1.13711	0.38264	12.2812	5.77599
	1.06466	0.395985	7.22287	4.27937
	0.826008	0.351602	13.2632	7.42709

## Sheet: Fig.3d
IL1b mRNA (FC)	Prolif pLenti	Prolif Bax/Bak -/-	Dox pLenti	Dox Bax/Bak -/-
	1.17894	0.389325	7.46701	3.01128
	0.914703	0.402993	4.48819	1.3746
	0.927316	0.395061	6.49124	1.52165

## Sheet: Fig.3e
IL6 mRNA (FC)	Prolif pLenti	Prolif Bax/Bak -/-	Dox pLenti	Dox Bax/Bak -/-
	1.56348	1.03494	30.3836	14.9067
	1.82555	1.29269	32.7165	9.63927
	0.35036	0.690848	21.5263	10.7004

## Sheet: Fig.3f
IL8 mRNA (FC)	Prolif pLenti	Prolif Bax/Bak -/-	Doxo pLenti	Doxo Bax/Bak -/-
	0.931666	0.579685	127.322	47.1
	0.787297	0.636141	72.9715	42.7116
	1.36333	0.785089	118.017	45.8135

## Sheet: Fig.3g
p16 mRNA (FC)	Prolif pLenti	Prolif Bax/Bak -/-	Eto pLenti	Eto Bax/Bak-/-
	1.27496	0.605545	2.56596	3.07359
	1.15277	0.418312	3.03924	2.31463
	0.680392	0.784679	2.89529	2.80416

## Sheet: Fig.3h
p21 mRNA (FC)	Prolif pLenti	Prolif Bax/Bak -/-	Eto pLenti	Eto Bax/Bak-/-
	1.33061	1.12128	2.92826	2.63932
	1.31789	1.27052	3.10553	2.69716
	0.570257	2.32459	2.41699	2.47714

## Sheet: Fig.3i
IL1a mRNA (FC)	Prolif pLenti	Prolif Bax/Bak -/-	Eto pLenti	Eto Bax/Bak-/-
	0.799371	0.340264	10.4342	8.31069
	1.1368	0.341652	12.2066	7.3972
	1.10044	0.370301	15.4834	3.94319

## Sheet: Fig.3j
IL1b mRNA (FC)	Prolif pLenti	Prolif Bax/Bak -/-	Eto pLenti	Eto Bax/Bak-/-
	0.874522	0.372569	11.8553	6.59246
	1.02848	0.365329	13.5808	7.42138
	1.11182	0.36716	10.8153	2.53899

[truncated: 2 more sheets: Fig.3k, Fig.3l]
