# Supplementary material for: Apoptotic stress causes mtDNA release during senescence and drives the SASP
Source: Nature. 2023 Oct 11;622(7983):627–36. doi: 10.1038/s41586-023-06621-4 (PMC10584674; doi:10.1038/s41586-023-06621-4)
Supplement: Supplementary file 13 — Source Data Extended Data Fig. 4 [file 41586_2023_6621_MOESM13_ESM.xlsx]

## Sheet: Fig.4c
	Population Doublings
Time (days)	Empty CRISPR	APAF1 CRISPR
1	2.29145	2.4968
5	4.90884	5.02783
9	7.3289	7.45747
16	9.8492	10.0915
22	11.6846	11.6756
29	13.5143	13.6847
37	14.3957	14.3879
44	14.443	14.4809
52	14.2911	14.2676

## Sheet: Fig.4d
p16mRNA	Prol		Sen
	Empty CRISPR	APAF1 CRISPR	Empty CRISPR	APAF1 CRISPR
	0.92	0.82	2.86	2.4
	1.16	1.02	2.22	2.96
	0.88	0.88	3.08	2.45
	0.94	1.05	3.44	3.23
	0.99	1.07	4.1	1.35
	1.07	0.81	3.1	2.38

## Sheet: Fig.4e
p15mRNA	Prol		Sen
	Empty CRISPR	APAF1 CRISPR	Empty CRISPR	APAF1 CRISPR
	0.91	0.67	9.12	7.47
	1.14	0.7	7.45	8.99
	0.94	0.71	7.69	6.86
	1.12	1.03	8.71	10.19
	1.04	1.06	11.82	8.45
	0.86	0.87	11.4	13.37

## Sheet: Fig.4f
p21mRNA	Prol		Sen
	Empty CRISPR	APAF1 CRISPR	Empty CRISPR	APAF1 CRISPR
	0.88	0.97	6.01	4.66
	1.16	1.16	5.42	5.06
	0.99	1.02	5.35	4.13
	1.23	0.85	2.14	2.76
	1.08	0.99	2.98	2.65
	0.75	0.75	2.64	3.36

## Sheet: Fig.4g
	Prol		Sen
%Ki67+ve cells	Empty CRISPR	APAF1 CRISPR	Empty CRISPR	APAF1 CRISPR
	81.8182	44.9102	0	1.40845
	35.3846	33.5227	2.5	0
	37.1134	47.2868	2.63158	1.75439
	23.6364	36.8421	3.38983	4.41176
	35.461	45.3947	4.54545	0
	33.3333	44.1441	0	1.5873
	60.1695	31.5789	0	3.57143
	57.3913	29.3333	0	2.77778
	49.6774	69.6429	5.55556	0
	58.9928	38.4211	4.70588	0
	47.4748	16.1157	1.5625	0
	55.102	51.5924	1.6129	1.07527
	37.1585	22.7273	0	0
	19.4175	31.9328	2.35294	1.92308
	3.82514	33.3333	0	2.06186
	56.9892	7.01754	0	0
	58	65.7895	0	2.67857
		52.8571	0	1.45985

## Sheet: Fig.4h
IL6 mRNA	Prol		Sen
	Empty CRISPR	APAF1 CRISPR	Empty CRISPR	APAF1 CRISPR
	1.15	0.83	13.26	16.55
	0.96	0.86	9.24	18.07
	0.85	0.8	9.29	9.76
	1.05	1.74	14.11	14.79
	0.92	1.55	14.98	13.17
	1.03	1.12	19.77	34.68

## Sheet: Fig.4i
IL1B mRNA	Prol		Sen
	Empty CRISPR	APAF1 CRISPR	Empty CRISPR	APAF1 CRISPR
	1.02	0.57	7.46	9.7
	1.05	0.72	4.49	14.12
	0.88	0.65	5.94	5.25
	1.02	0.76	10.55	8.83
	0.99	0.77	9.57	5.64
	0.99	0.56	15.32	26.81

## Sheet: Fig.4j
IL8 mRNA	Prol		Sen
	Empty CRISPR	APAF1 CRISPR	Empty CRISPR	APAF1 CRISPR
	1.04	0.94	16.36	21.98
	1.04	1.19	6.63	31.33
	0.86	1.12	9.05	11.24
	1.02	0.76	10.55	8.83
	0.99	0.77	9.57	5.64
	0.99	0.56	15.32	26.81

## Sheet: Fig.4k
MCP1 mRNA	Prol		Sen
	Empty CRISPR	APAF1 CRISPR	Empty CRISPR	APAF1 CRISPR
	1.02	0.96	17.34	17.25
	1.04	1.04	13.24	18.57
	0.91	0.99	16.03	11.59
	1.06	1.81	23.12	27.92
	0.97	1.67	18.38	14.98
	0.98	1.23	28.36	29.79
