# Supplementary material for: Apoptotic stress causes mtDNA release during senescence and drives the SASP
Source: Nature. 2023 Oct 11;622(7983):627–36. doi: 10.1038/s41586-023-06621-4 (PMC10584674; doi:10.1038/s41586-023-06621-4)
Supplement: Supplementary file 14 — Source Data Extended Data Fig. 5 [file 41586_2023_6621_MOESM14_ESM.xlsx]

## Sheet: Fig.5a
gene_name	Parkin_Prol_1	Parkin_Prol_2	Parkin_Prol_3	Parkin_Sen_1	Parkin_Sen_2	Parkin_Sen_3	Parkin_Sen_CCCP_1	Parkin_Sen_CCCP_2	Parkin_Sen_CCCP_3	Parkin_Sen_CCCP_mtDNA_1	Parkin_Sen_CCCP_mtDNA_2	Parkin_Sen_CCCP_mtDNA_3
AREG	4.76089	2.96209	2.90538	18.6557	15.9897	20.4441	6.75832	7.72719	5.34241	8.4032	9.54801	7.98472
EREG	0.697359	0.405585	0.438591	8.76677	9.27848	10.4576	1.97213	1.5092	1.72856	4.02105	4.35197	3.23993
HGF	37.0754	36.4879	33.3802	43.1526	41.7747	50.8489	15.4097	12.6645	15.0016	14.4195	12.7788	11.8053
MMP4	3.55156	3.86657	4.02758	4.09535	4.40533	3.99563	2.72856	2.86378	2.14397	2.9515	3.02975	3.4647
TNFRSF1B	1.65233	2.0145	1.77385	4.09837	3.88643	3.79847	0.465132	0.525675	0.56519	0.757895	0.775081	0.853456
SERPINB2	8.14858	9.82896	7.86959	180.027	170.368	169.164	58.1295	65.567	54.3155	68.0197	69.4216	70.8024
FGF2	14.1841	15.1899	12.0877	49.5709	52.6312	50.4542	32.1859	23.7301	29.4559	50.5326	65.8833	49.209
CXCL3	0.215603	0.0493489	0.0952788	36.1649	30.1725	36.5513	0.44965	0.27704	0.28346	0.517978	0.785902	1.06143
CSF2	0.174299	0.357316	0.46656	60.6809	47.7169	64.7652	1.4934	1.8005	0.86999	2.41268	1.86507	2.3401
IL1B	0.562004	0.903678	0.721682	99.0524	83.3174	109.995	0.185945	0.472906	0.40259	0.644423	0.468633	0.315233
IL6	4.55294	3.83109	3.3039	243.546	207.094	264.729	3.56367	5.16923	3.79909	11.2048	15.0465	12.0253
IL8	1.57324	1.94491	1.33628	635.074	549.88	692.024	2.75402	3.29919	2.59677	7.41298	10.4599	7.11916
CXCL1	0.181125	0.184547	0.0839124	164.09	129.981	196.688	0.0536372	0.0933223	0	0.201313	0.477528	0.211616
IL1A	0.0358854	0	0.0167089	8.7939	7.92491	10.6209	0.0359759	0.046798	0.0376541	0.155759	0.196706	0.107017
CXCL2	0.0375371	0	0.0848917	14.329	13.6095	18.2273	0.40144	0.414475	0.159025	0.824928	0.942522	0.647301
CXCL11	0.161573	0.0971686	0.0526842	3.67877	3.8919	4.08762	0.0271478	0	0	5.56307	8.21628	4.25499
ICAM1	11.4403	9.92943	11.066	162.537	158.338	150.525	6.5457	6.68031	4.16261	14.7569	17.7041	12.4878

## Sheet: Fig.5b
gene	Prol (Parkin)	Prol (Parkin)	Prol (Parkin)	Sen (Parkin)	Sen (Parkin)	Sen (Parkin)	Sen (Parkin+CCCP)	Sen (Parkin+CCCP)	Sen (Parkin+CCCP)	Sen (Parkin+CCCP+mtDNA)	Sen (Parkin+CCCP+mtDNA)	Sen (Parkin+CCCP+mtDNA)
ABCA1	-0.25261	-0.25398	-0.27443	1.8028	1.36468	1.73663	-1.1827	-1.24493	-0.40035	-0.43255	-0.42626	-0.4363
ACKR3	-1.21647	-1.21766	-1.23551	1.2379	0.567968	2.22594	-0.37796	0.22461	-0.38472	-0.42406	0.307429	0.292534
AREG	-0.65463	-1.24076	-1.25551	1.68982	1.29184	1.74189	-0.33901	-0.24151	-0.78978	-0.1854	0.172684	-0.18964
ATF3	-1.51882	-1.68893	-1.69694	0.30566	0.341579	0.464548	0.150575	0.2071	0.243029	0.989396	1.1538	1.049
ATP2B1	-0.09224	0.120978	-1.62185	0.617354	1.14658	1.05076	1.42926	-0.969	0.715002	0.02603	-0.96876	-1.45412
B4GALT1	-0.99461	-1.00112	-1.28127	1.77331	1.68869	1.28675	0.080664	-0.3795	0.051677	-0.41194	-0.23064	-0.58202
B4GALT5	1.34031	1.33506	0.700134	0.847722	0.788363	0.108469	-0.929	-1.86363	-0.94741	-1.05459	0.137478	-0.46291
BCL2A1	-0.57651	-0.57651	-0.57651	1.65961	1.64723	1.88176	-0.57651	-0.57651	-0.57651	-0.57651	-0.57651	-0.57651
BCL3	0.628382	-0.05608	0.536944	1.93597	0.303644	0.858181	-1.32854	0.253071	-2.11717	-0.44756	-0.10372	-0.46312
BCL6	-1.38575	-1.38927	-1.4421	1.24736	1.19358	1.11468	0.708981	-0.67869	0.690316	0.230034	0.250627	-0.53978
BHLHE40	-1.07006	-1.0742	-0.98105	-1.17572	-0.90772	-0.68059	1.19492	1.06612	1.17454	0.852817	0.559266	1.04167
BIRC2	0.221084	0.491417	-1.57418	-0.56895	0.371907	-0.17777	0.498274	-2.01341	-0.43614	1.10813	1.69376	0.385878
BIRC3	-0.20978	-0.21036	-0.21914	1.27476	1.25991	1.48341	-1.42542	-1.42542	-1.42542	0.17998	0.539768	0.177731
BMP2	-1.42041	-1.63359	-1.6421	1.20032	1.06047	1.3455	0.180792	0.097908	0.047927	0.234484	0.297852	0.230857
BTG1	-1.50966	-1.05216	-1.54264	-0.23838	-0.51038	0.024786	0.092402	0.189278	0.537715	0.954066	1.47257	1.5824
BTG2	-1.62379	-1.62459	-1.63669	0.127171	0.228482	0.201084	0.999303	1.09917	1.14695	0.425681	0.236409	0.420829
BTG3	0.825071	0.821875	0.903406	0.867594	1.21095	1.27374	-0.99667	-0.68342	-1.00757	-1.24862	-0.88786	-1.0785
CCL2	-0.07765	0.018268	0.010283	1.69116	1.41497	1.78974	-0.82571	-0.70379	-0.8264	-0.8304	-0.82961	-0.83086
CCL20	-0.57713	-0.57713	-0.57713	1.80793	1.68201	1.70426	-0.57713	-0.57713	-0.57713	-0.57713	-0.57713	-0.57713
CCL5	-0.9658	-0.9658	-0.9658	0.500576	0.492303	1.0725	-0.9658	-0.9658	-0.9658	1.38411	1.38962	0.955694
CCN1	1.43059	1.41574	1.34381	0.625589	0.468852	0.353034	-0.75346	-0.86492	-0.84414	-1.10023	-1.1271	-0.94776
CCND1	-1.66959	-1.68294	-1.75389	0.776585	0.872775	0.740093	0.559326	0.114793	0.579077	0.431274	0.590894	0.441598
CCNL1	-0.86809	-1.54443	-1.63525	1.27453	1.19254	0.804154	0.450622	-0.78689	-0.65928	0.751704	0.785252	0.235138
CCRL2	-0.57734	-0.57734	-0.57734	1.74716	1.73405	1.71483	-0.57734	-0.57734	-0.57734	-0.57734	-0.57734	-0.57734
CD44	-1.22213	-1.3423	-1.70174	1.44559	1.39185	1.14007	0.332745	-0.4548	0.09804	0.18301	0.302425	-0.17277
CD69	-0.57734	-0.57734	-0.57734	1.74716	1.73405	1.71483	-0.57734	-0.57734	-0.57734	-0.57734	-0.57734	-0.57734
CD83	0.507473	0.506423	0.490673	0.521455	0.509068	1.37771	-1.67393	-1.67393	-1.67393	0.369009	0.373851	0.36613
CDKN1A	-1.68794	-1.78761	-1.61867	0.424674	0.453606	0.502471	0.556683	1.06811	0.848756	0.378725	0.355584	0.50561
CEBPB	-1.82423	-1.68702	-1.53614	0.60442	0.515963	0.596429	0.366325	0.423877	0.050488	0.643533	0.774646	1.0717
CEBPD	-1.02268	-1.02409	-0.74359	1.74145	1.42048	1.78857	-0.55802	-0.18572	-0.68769	-0.32317	-0.42369	0.018156
CFLAR	-0.87725	-1.21556	-1.26083	1.33154	1.5086	1.43853	-0.08234	-1.11592	-0.63084	0.301691	0.548574	0.053794
CLCF1	-1.7778	-1.39725	-1.43462	0.20461	0.167756	-0.44955	1.19697	1.34001	0.764697	0.681131	0.478434	0.225615
CSF1	0.142329	0.140788	0.228186	1.63549	1.54289	1.50799	-0.93882	-1.01314	-0.94352	-0.67205	-0.81054	-0.81961
CSF2	-0.87429	-0.87429	-0.87429	1.76621	1.5168	1.80246	-0.50493	-0.37026	-0.50569	-0.36074	-0.35953	-0.36146
CXCL1	-0.57628	-0.57628	-0.57628	1.74967	1.57021	1.86661	-0.57628	-0.57628	-0.57628	-0.57628	-0.57628	-0.57628
CXCL10	-0.92276	-0.92276	-0.92276	1.45886	1.37662	1.54796	-0.92276	-0.92276	-0.92276	0.36237	0.512729	0.278047
CXCL11	-0.98597	-0.98597	-0.98597	0.87656	0.866251	0.851139	-0.98597	-0.98597	-0.98597	1.12774	1.44709	0.747058
CXCL2	-0.76136	-0.76136	-0.76136	1.59409	1.58176	1.84664	-0.76136	-0.76136	-0.76136	-0.15164	-0.15019	-0.15249
CXCL3	-0.70907	-0.70907	-0.70907	1.76959	1.57415	1.76876	-0.70907	-0.70907	-0.70907	-0.28615	-0.28515	-0.28675
CXCL6	-0.5751	-0.5751	-0.5751	1.74887	1.49863	1.92844	-0.5751	-0.5751	-0.5751	-0.5751	-0.5751	-0.5751
DDX58	-0.69469	-0.69548	-0.7074	0.338032	0.323411	0.301971	-1.0654	-1.10731	-1.06805	1.50598	1.8455	1.02344
DENND5A	1.20755	1.08438	0.7898	0.877315	1.0921	0.790496	-1.29318	-1.26155	-1.1172	-0.83059	-0.50153	-0.83759
DNAJB4	-1.01684	-1.32415	-1.86417	-0.43408	-0.33848	-0.26242	1.43535	0.504609	1.26981	0.873592	0.633977	0.522785
DRAM1	-1.11393	-1.29397	-1.5254	1.54083	1.49171	1.30862	0.365342	-0.01406	0.103357	-0.37685	-0.09822	-0.38743
DUSP1	-1.06567	-1.10724	-1.13522	-0.85028	-0.83647	-0.94279	0.786756	1.24336	0.846948	0.924904	0.96838	1.16733
DUSP4	-0.53856	-2.11095	-2.11095	0.611873	0.596707	0.980146	0.460621	0.378262	0.4554	0.42501	0.430952	0.421476
DUSP5	-1.25073	-1.2522	-1.17571	-0.6036	-0.62354	-0.73293	0.507801	0.638217	0.546386	1.15936	1.35068	1.43627
EDN1	-1.30603	-1.71588	-1.75018	0.340469	0.438493	-0.47507	0.478773	0.495406	0.465646	1.04163	0.954636	1.0321
EFNA1	-0.57734	-0.57734	-0.57734	1.74716	1.73405	1.71483	-0.57734	-0.57734	-0.57734	-0.57734	-0.57734	-0.57734
EGR1	0.538598	0.685879	0.514847	0.399699	0.540851	0.515192	-1.7095	-1.74205	-1.71157	0.482889	0.873119	0.612045
EGR2	-0.99892	-0.99892	-0.99892	1.07747	1.06576	1.04859	-0.99892	-0.99892	-0.99892	0.933289	0.937868	0.930566
EHD1	-0.71442	-0.96362	-0.13549	1.60343	1.6112	1.48463	-0.76201	-1.55112	-0.26505	-0.23692	-0.20278	0.132161
EIF1	-0.99096	-1.04928	-0.83609	-1.04222	-1.11781	-0.92512	0.807816	1.20276	1.01872	0.88739	0.946928	1.09786
ETS2	-1.41022	-1.53393	-1.62629	-0.29123	-0.19587	-0.27627	1.04699	0.750628	0.912482	0.798478	1.00874	0.816486
F2RL1	0.344525	0.053182	0.022581	1.58045	1.5493	1.5036	-0.78569	-0.57977	-0.4651	-0.83438	-1.18851	-1.2002
F3	0.300947	0.033265	0.023929	1.67929	1.39504	1.57785	-0.51343	-0.4469	-0.77102	-1.02823	-1.17002	-1.08073
FJX1	-1.63407	-1.50753	-1.35689	-0.2354	-0.30738	-0.30666	0.96147	1.24553	0.869106	0.775132	0.64818	0.848522
FOS	-0.23085	-0.23198	-0.24897	-0.21577	0.735176	0.707759	-0.34889	-0.42126	-2.58365	0.523499	1.79581	0.519145
FOSB	-1.33897	-1.33897	-1.33897	-0.09608	-0.10309	0.38868	-0.16595	-0.20394	-0.16836	1.45435	1.46079	1.45052
FOSL1	1.01362	1.46925	1.20896	-1.31775	-1.24865	-1.22568	-0.73844	-0.64406	-0.51369	0.681637	0.684354	0.630456
FOSL2	-1.3536	-1.3587	-1.43524	1.22734	1.51667	1.05147	0.153404	-0.97275	0.129174	0.343592	0.371881	0.326763
FUT4	-0.97292	-0.97936	-1.07604	-0.8871	-0.96313	-1.07454	1.18676	0.685984	1.15501	0.970227	1.00636	0.948741
G0S2	-0.36557	-1.20593	-0.37204	1.51246	1.71673	1.69405	-0.40773	-0.43358	-1.20593	-0.41891	-0.09352	-0.42002
GADD45A	-1.64396	-1.70636	-1.55976	0.014911	0.021401	0.180704	0.74604	1.19598	0.857134	0.596142	0.633873	0.663891
GADD45B	0.530482	0.221811	0.25634	-1.51184	-1.55934	-1.91168	0.234574	1.24988	0.48945	0.550228	0.827516	0.62258
GCH1	-0.99892	-0.99892	-0.99892	1.07747	1.06576	1.04859	-0.99892	-0.99892	-0.99892	0.933289	0.937868	0.930566
GEM	0.254055	0.804104	0.174095	0.878811	1.34128	1.74056	-0.83465	-1.73081	-0.85402	-0.40743	-0.94476	-0.42124
GFPT2	-1.3989	0.162322	-1.50241	1.67798	1.58625	0.056485	-0.57864	0.262142	0.730328	0.545953	-0.74429	-0.79721
HBEGF	-0.2071	-0.20947	-0.66945	1.80903	1.77155	1.43784	-0.45429	-0.24524	-0.87105	-0.92268	-0.91259	-0.52655
HES1	1.81434	1.31245	1.7701	-0.62393	0.121935	-0.67212	-0.81877	-0.92477	-0.82549	-0.86461	-0.13717	-0.15198
ICAM1	-0.48042	-0.53007	-0.48858	1.75866	1.71275	1.64612	-0.74093	-0.768	-0.94736	-0.38325	-0.2736	-0.50532
ID2	0.529828	1.00124	0.826759	-1.32954	-1.02781	-2.1737	0.474482	1.22586	0.786546	-0.10323	-0.3342	0.123773
IER2	0.934347	0.718305	1.4282	0.152572	-0.15195	0.190218	-1.76776	-1.01838	-1.79241	0.04967	1.02935	0.227833
IER3	-0.42508	-0.44804	-0.39745	1.77443	1.65547	1.7308	-0.76103	-0.63042	-0.79124	-0.59503	-0.56865	-0.54376
IER5	-0.08312	0.289767	0.891034	-1.19514	-1.72034	-1.42294	0.7933	1.72253	0.42695	-0.46288	-0.07787	0.838714
IFIH1	-0.91097	-0.91097	-0.91097	0.289697	0.28301	0.452093	-0.91097	-0.91097	-0.91097	1.51127	1.66069	1.26907
IFIT2	-0.56319	-0.56351	-0.56819	-0.00588	0.06678	0.198497	-1.21665	-1.21665	-0.77723	1.55103	1.89302	1.20197
IFNGR2	-0.18912	0.003707	0.143929	1.55622	1.65706	1.59262	-0.91348	-1.10399	-1.13803	-0.6005	-0.39929	-0.60912
IL15RA	-0.3494	-0.83954	-0.87686	0.545782	0.509668	1.19165	-1.61576	-0.8049	-1.10685	1.11837	1.43835	0.789491
IL1A	-0.57603	-0.57603	-0.57603	1.70896	1.57313	1.90221	-0.57603	-0.57603	-0.57603	-0.57603	-0.57603	-0.57603
IL1B	-0.40208	-0.40223	-0.4044	1.74697	1.58619	1.81458	-0.70356	-0.70356	-0.70356	-0.42122	-0.70356	-0.70356
IL23A	-0.80665	-0.80665	-0.80665	1.80569	1.32135	1.30377	-0.80665	-0.80665	-0.80665	0.606184	0.609532	-0.80665
IL6	-0.61555	-0.67745	-0.75138	1.74665	1.59385	1.79435	-0.70373	-0.66303	-0.70476	-0.39412	-0.2639	-0.36094
IL6ST	0.219217	-0.07533	-1.19912	0.685018	1.65427	1.18051	0.609673	-2.06427	-0.45102	-0.07395	0.44652	-0.93151
IL7R	0.48066	0.369019	0.107932	1.45576	1.58889	1.38321	-0.57016	-1.11034	-0.71415	-0.89911	-1.03949	-1.05222
INHBA	-1.26975	-1.46272	-2.00846	0.350556	0.513716	0.207609	0.977865	-0.42924	0.56937	0.866736	1.11607	0.568248
IRF1	-0.43739	-0.93347	-0.7196	1.83836	0.98093	1.5832	-1.19523	-0.68503	-1.20555	0.373782	0.211623	0.188373
IRS2	-1.21116	-1.21196	-1.22395	-0.72177	-0.73372	-0.75123	1.22685	0.662848	1.21922	0.913844	0.922098	0.908934
JAG1	0.324099	0.319731	-1.39636	1.77911	1.72016	0.2552	-0.13172	-0.4116	-0.14946	-0.25274	-0.23254	-1.82388
JUN	-1.10246	-1.11519	-0.56434	1.8716	1.55363	1.32438	-0.85231	-0.13078	-0.73876	-0.40561	0.286311	-0.12648
JUNB	-0.35773	-0.50555	-0.37973	1.68441	1.6617	1.68861	-1.0442	-0.80104	-0.96219	-0.40935	-0.16163	-0.41332
KDM6B	-1.4379	-1.44006	-1.9422	0.705144	0.669273	0.616653	0.346259	-0.41293	0.333826	1.01513	1.03077	0.51604
KLF10	-0.17517	-0.18196	-1.004	0.261429	0.839031	0.715703	-1.23031	-1.32889	-1.25767	1.03781	1.87077	0.453258
KLF2	1.46833	1.3433	2.08387	-0.70414	-0.92715	-0.26451	-0.70021	-0.73637	-1.05534	-0.31638	-0.15472	-0.03669
KLF4	-1.35711	-1.35783	-1.36863	-0.26316	-0.27758	-0.29872	0.286435	0.186982	0.280134	1.03168	1.67641	1.46139
KLF6	0.637939	1.10947	0.163142	-0.46949	0.009093	-0.36382	-0.63695	-2.56306	-0.53414	0.492772	1.35805	0.79699
KLF9	-1.49208	-1.49309	-1.5082	0.586345	0.563256	0.529411	-0.16211	-0.27173	-0.16906	1.14889	1.52598	0.742384
KYNU	-1.0088	-1.0088	-1.0088	1.42935	1.41585	1.67156	-1.0088	0.115517	-1.0088	0.13687	0.139585	0.135255
LAMB3	0.140642	-2.86108	0.117525	1.39698	0.142837	1.33813	-0.00996	-0.10229	-0.01581	-0.04989	-0.04323	-0.05385
LDLR	0.84698	0.845061	0.816234	1.17653	1.15289	1.11816	-0.90127	-0.98956	-0.90686	-1.05355	-1.04741	-1.0572
LIF	-0.4604	-0.39667	-0.34448	1.75462	1.74201	1.66303	-0.57416	-0.60133	-0.72974	-0.65784	-0.65603	-0.73903
LITAF	0.666212	-0.07264	0.917618	0.743555	1.02171	1.88477	-1.4125	-1.37152	-1.04416	-0.44793	-0.42137	-0.46374
MAFF	-1.78467	-1.6502	-1.60505	0.354461	0.278375	0.381386	0.389879	0.573869	0.285039	0.845682	0.855052	1.07618
MAP2K3	-1.33131	-0.96416	-1.01361	1.85789	1.10992	1.62673	-0.65893	0.065155	-0.67342	-0.18545	0.097881	0.069309
MAP3K8	-0.70671	-0.70671	-0.70671	1.46044	1.44821	1.4303	-0.70671	-0.70671	-0.70671	-0.70671	1.31473	-0.70671
MARCKS	1.35804	1.59986	1.71409	0.116874	-0.03606	0.113338	-0.33328	-0.66935	-0.47256	-1.18478	-1.17577	-1.0304
MCL1	-1.29962	-1.3026	-1.38964	-0.1956	-0.0758	-0.10052	0.221593	-0.37193	0.156079	1.36742	1.6895	1.30113
MSC	-1.47105	-1.47248	-1.49392	-0.26213	-0.1646	-0.1981	0.336348	0.610238	0.416822	1.0006	1.35866	1.33961
MXD1	-1.5088	-1.50955	-1.52072	-0.37649	0.011009	-0.41329	0.766048	0.646174	1.01065	0.963754	0.972926	0.958298
MYC	-1.27907	-1.14786	-0.93628	-0.72341	-0.75959	-1.06174	0.906105	1.2437	0.890944	1.10294	0.819778	0.944497
NAMPT	-1.08468	-1.14577	-1.04011	1.41677	1.60194	1.53136	-0.57747	-0.88107	-0.47353	0.121474	0.366928	0.16416
NFAT5	-0.99545	-0.99882	-1.65537	0.12457	1.00549	0.48763	0.963136	-1.56534	0.945236	0.441144	1.24131	0.006468
NFE2L2	-1.62813	-1.63424	-1.72602	-0.09028	0.269641	0.433868	0.72881	0.392285	0.577824	0.771175	0.921332	0.983729
NFIL3	0.22514	0.330225	0.270448	-1.68818	-1.72765	-1.63162	0.511812	0.598424	0.39953	0.757392	1.03589	0.91859
NFKB1	-0.29338	0.401208	0.34319	1.09669	1.04788	1.55964	-1.40868	-1.61489	-1.42175	-0.10622	0.51318	-0.11688
NFKB2	-0.78673	-0.37357	-0.53568	1.90738	1.26671	1.75737	-1.12659	-0.47876	-0.98916	-0.17863	-0.16837	-0.29398
NFKBIA	-0.39391	-0.13832	-0.15855	1.63821	1.5603	1.74689	-0.96804	-0.95951	-1.0574	-0.56138	-0.14339	-0.56489
NFKBIE	-1.13205	-0.66134	-0.69375	1.48295	1.15362	1.3945	-1.3356	-0.27337	-1.34352	0.467763	0.480768	0.460027
NINJ1	-1.28442	-1.6834	-1.13071	1.38159	1.27377	1.5408	-0.30125	0.464059	-0.08363	-0.02495	-0.01552	-0.13635
NR4A1	-0.95742	-1.30665	-0.97747	-0.36131	-0.65145	-0.67545	0.120639	0.004772	0.113303	1.47875	1.74012	1.47216
NR4A2	-1.67256	-1.67311	-1.68148	0.194303	0.177857	0.350278	0.716688	0.295115	0.709784	0.669565	0.963501	0.950058
NR4A3	-1.58502	-1.58502	-1.58502	0.08907	0.079624	0.065783	0.642759	-0.05621	0.63821	1.09776	1.10405	1.09403
OLR1	-1.07521	-1.07605	-1.08863	1.73389	1.38623	1.67285	0.032316	-0.05897	-0.48866	-0.00716	-0.51098	-0.51963
PANX1	-0.68055	-0.68545	-1.01484	1.59472	1.33306	1.43136	-0.49638	-1.51402	-0.74329	0.392037	0.6099	-0.22655
PDE4B	-1.69197	-1.69349	-1.71635	0.585636	0.834164	0.512944	0.556915	0.1299	0.2808	0.732109	0.744763	0.724582
PDLIM5	2.0303	1.87477	0.819144	-0.53802	-0.11634	-0.17136	-0.66905	-1.3159	-0.68174	-0.33966	-0.12791	-0.76423
PER1	-1.39967	-2.06296	-1.4275	0.495302	1.16709	0.7817	0.540825	0.680411	0.852698	0.122429	0.134312	0.115362
PFKFB3	-1.36919	-1.53333	-1.41103	-0.34006	-0.50365	-0.30136	1.03187	0.967215	1.34589	0.583704	0.777918	0.752018
PHLDA1	-1.54345	-1.32768	-1.37098	-0.49281	-0.41596	-0.20248	0.775361	0.280142	0.707299	1.0419	1.32538	1.22329
PHLDA2	0.025793	-0.47493	0.48854	1.47476	1.32286	1.54032	-1.7117	-0.2233	-1.36166	-0.45826	-0.31505	-0.30737
PLAU	0.236983	-0.02474	0.023694	1.58295	1.44159	1.56797	-1.15602	-1.05554	-1.38199	-0.52908	-0.27955	-0.42627
PLAUR	-1.21982	-1.19396	-1.36298	-0.35138	-0.56429	-0.62447	1.17887	1.83706	1.01273	0.537292	0.240984	0.509949
PLK2	-0.48094	-0.37137	-0.63455	1.5695	1.6026	1.81279	-0.5223	-1.34863	-0.63748	-0.39268	-0.09856	-0.49838
PLPP3	-1.25627	-1.06244	-1.10446	-0.65037	-0.86657	-0.91619	1.40227	0.943881	1.16921	0.855562	0.756093	0.72928
PMEPA1	-0.90147	-1.33198	-1.35661	-0.62063	-0.76826	-0.80036	1.38741	0.901193	1.18835	0.92907	0.659675	0.713613
PNRC1	-1.76627	-1.76724	-1.62193	0.360886	0.406827	0.504005	0.517254	0.80775	0.565839	0.574844	0.690516	0.727519
PPP1R15A	-1.38487	-1.40691	-1.40781	-0.49447	-0.513	-0.46462	0.81217	1.03251	0.873063	0.975028	0.973128	1.0058
PTGER4	-2.07848	-0.98431	-1.02756	-0.02149	-0.06038	0.676525	1.65949	-0.62098	1.02003	0.251395	0.944423	0.241335
PTGS2	-0.54185	-0.54224	-0.54813	1.78084	1.57914	1.82751	-0.58279	-0.60789	-0.58438	-0.59365	-0.59184	-0.59472
PTPRE	-0.57734	-0.57734	-0.57734	1.74716	1.73405	1.71483	-0.57734	-0.57734	-0.57734	-0.57734	-0.57734	-0.57734
PTX3	0.071595	0.070523	0.140038	1.63016	1.40842	1.74409	-0.90562	-0.80999	-0.90896	-0.81396	-0.80995	-0.81634
RCAN1	-1.42759	-1.49381	-1.45432	-0.32024	-0.38614	-0.46327	0.863658	0.855149	0.9031	0.942342	1.04534	0.935784
REL	-0.30151	-0.30151	-0.30151	-0.30151	-0.30151	3.31663	-0.30151	-0.30151	-0.30151	-0.30151	-0.30151	-0.30151
RELA	-1.69643	-1.46627	-1.40856	-0.27744	-0.05163	-0.30096	0.392756	0.921618	0.868768	0.895405	1.11013	1.01262
RELB	-0.20239	-0.53841	-0.55912	1.31355	1.08049	1.0447	-1.48334	-1.54698	-1.05121	0.135538	1.00968	0.797487
RHOB	-1.45118	-1.45427	-1.27925	1.26788	1.30811	1.52414	-0.39382	-0.16603	-0.19712	0.110638	0.356988	0.373919
RIPK2	-0.64632	-0.64867	-0.39285	1.137	1.87695	1.63716	-0.89208	-1.33559	-0.90166	-0.17549	0.292091	0.049443
RNF19B	-1.52288	-1.52512	-1.5587	-0.45828	-0.04671	-0.09653	0.744001	1.13841	0.730299	0.969033	0.985286	0.641197
SAT1	-1.00364	-1.20075	-1.0179	1.76237	1.56957	1.55687	-0.36223	-0.26564	-0.44235	-0.25426	-0.1504	-0.19163
SDC4	-0.27198	-0.27634	-0.13719	1.75017	1.27614	1.11687	0.163453	0.356168	0.14454	-1.4499	-1.48678	-1.18516
SERPINB2	-1.4954	-1.37021	-1.50373	1.4283	1.34107	1.31232	-0.02923	0.036281	-0.10655	0.107786	0.12844	0.150916
SERPINB8	-1.31356	-1.31487	-1.33453	-0.59266	-0.61129	-0.63862	0.918615	0.981156	1.06605	0.962448	0.920916	0.956339
SERPINE1	0.426467	0.469119	-0.27078	1.5782	1.29004	0.103953	0.315468	0.03066	0.486083	-1.01873	-1.9957	-1.41478
SGK1	-0.73762	-1.54115	-1.03932	-0.69614	-0.73288	-0.78679	0.198924	0.816153	0.548124	1.11925	1.29235	1.5591
SIK1	-1.32926	-1.32999	-1.34099	-0.69141	-0.22894	-0.72129	0.641384	0.792803	0.903371	1.10553	1.34402	0.85477
SLC16A6	-1.51676	-1.73238	-1.73617	0.906529	0.863203	0.953442	0.319148	0.059672	0.083285	0.550642	0.702113	0.547279
SLC2A3	-1.23632	-1.10504	-1.25483	-0.73883	-0.75411	-0.81196	1.20491	1.00796	1.05288	0.935096	0.903894	0.796353
SLC2A6	-0.44806	-0.44931	-0.0734	1.652	1.6267	1.80345	-1.03172	-0.65871	-0.58365	-0.61322	-0.60744	-0.61666
SMAD3	1.21832	1.21568	0.884146	0.491318	1.14116	0.884749	-0.75696	-1.03263	-0.70166	-1.08923	-0.94127	-1.31362
SNN	0.085668	2.11884	2.00865	0.17116	0.095421	-0.01559	-0.58421	-0.99552	-0.61028	-0.76206	-0.73238	-0.7797
SOCS3	-1.73724	-1.74245	-0.97113	1.05102	0.9778	1.51996	-0.3557	0.224733	-0.03871	0.142401	0.488317	0.441
SOD2	-0.62194	-0.58689	-0.58029	1.68276	1.64062	1.81574	-0.71414	-0.74269	-0.77251	-0.44177	-0.22146	-0.45742
SPHK1	0.918474	0.915332	1.61835	-1.33477	-1.04338	-1.39988	-0.74675	-0.2202	-0.75739	0.30453	1.06446	0.681204
SPSB1	-0.67933	-0.92737	-1.22281	-0.18896	-0.0096	-0.26818	-0.72277	-0.48914	-0.31909	1.1169	2.0567	1.65365
SQSTM1	-1.65276	-1.4583	-1.46644	1.29666	1.18501	1.23147	-0.12452	0.062853	-0.06101	0.182914	0.470351	0.333775
STAT5A	-0.92143	-0.92416	-0.9651	1.45195	-0.91729	-0.96447	1.00245	0.757875	-1.21699	0.896678	0.914325	0.886185
TANK	-0.91326	-0.50134	-1.8908	1.09282	-0.90509	1.25693	0.703257	-1.06082	0.006463	1.15169	0.874938	0.18522
TAP1	-1.21823	-1.31918	-1.14071	0.529389	0.423354	0.524572	-0.76841	-0.42528	-0.63986	1.22702	1.64129	1.16603
TGIF1	-1.5917	-1.84817	-1.39728	0.251109	0.044175	0.396089	0.246373	0.505229	0.157966	0.956311	1.0348	1.24509
TIPARP	-0.88304	-1.18078	-1.23341	0.466655	0.872785	0.577073	-0.48641	-1.2338	-0.50249	1.08946	1.81997	0.693987
TNC	0.857261	0.680989	0.581414	1.25611	1.20494	1.17255	-1.05209	-1.43121	-1.20322	-0.6496	-0.58693	-0.83022
TNFAIP2	-0.36716	-0.58984	-0.286	1.75079	1.72726	1.54908	-0.95477	-1.02839	-0.83812	-0.35188	-0.25518	-0.35579
TNFAIP3	-0.7986	-0.7991	-0.80661	1.38154	1.36522	1.40793	-0.85076	-1.16258	-1.14121	0.491682	0.83207	0.080423
TNFAIP6	-0.50472	-0.50552	-0.51751	1.86309	1.50338	1.80876	-0.58806	-0.63915	-0.5913	-0.61015	-0.60647	-0.61235
TNFAIP8	1.09362	1.83915	1.00888	1.1641	-0.60702	0.201444	-1.08966	-0.55502	-0.25731	-0.37455	-1.195	-1.22865
TNFSF9	-1.8954	-1.8954	-0.1793	1.09934	0.5441	1.05822	0.420763	1.25735	0.416034	-0.27575	-0.27191	-0.27804
TNIP1	-1.02928	-1.18368	-0.91712	1.60816	1.44081	1.75613	-0.71457	-0.21595	-0.60494	-0.12758	0.073743	-0.08574
TNIP2	-1.05247	-1.35695	-0.82626	-0.17302	-1.04684	-1.11087	0.279649	1.50746	0.881206	0.771521	1.17484	0.951734
TRAF1	0.318266	0.317333	0.303334	1.12982	1.1144	1.09181	-1.62076	-1.62076	-1.62076	0.195187	0.199491	0.192628
TRIB1	-0.99742	-1.36879	-1.39706	1.41021	1.57723	1.52404	-0.05634	-0.47324	-0.32592	0.114707	0.127061	-0.13448
TRIP10	-0.47739	-0.22999	-0.06893	1.85812	1.16645	1.87458	-1.05195	-0.27871	-0.83085	-0.27811	-0.93809	-0.74512
TSC22D1	-1.94315	-1.3204	-1.76413	0.484768	0.57895	0.650359	0.227867	0.483532	0.214295	0.941941	0.958701	0.48726
TUBB2A	1.4959	0.996956	1.55289	0.37444	0.30359	0.01242	-1.10232	0.184086	-0.18779	-0.97697	-1.75431	-0.89889
VEGFA	-1.57863	-1.57979	-1.50089	-0.15641	-0.22726	-0.1976	1.01679	0.986564	0.917442	0.786678	0.740321	0.792799
YRDC	-1.45529	-0.823	-0.8851	-0.76377	-0.81257	-0.88414	0.323354	0.889949	0.765984	0.646631	1.51892	1.47903
ZBTB10	1.27234	-0.86101	-0.89857	-0.82516	1.27767	-0.89799	0.906627	-1.27956	-1.12968	0.809588	0.825778	0.79996
ZC3H12A	-0.7294	-0.72988	-0.73719	1.76039	1.56794	1.82666	-0.56617	-0.43065	-0.56857	-0.40604	-0.40292	-0.58416
ZFP36	-1.31827	-0.86407	-0.95576	1.27395	0.814561	0.698358	-0.66823	-0.33623	-1.52274	0.958651	0.653487	1.2663
