# Supplementary material for: Apoptotic stress causes mtDNA release during senescence and drives the SASP
Source: Nature. 2023 Oct 11;622(7983):627–36. doi: 10.1038/s41586-023-06621-4 (PMC10584674; doi:10.1038/s41586-023-06621-4)
Supplement: Supplementary file 15 — Source Data Extended Data Fig. 6 [file 41586_2023_6621_MOESM15_ESM.xlsx]

## Sheet: Fig.6a
	Control	4-OHT
	1.62568	0.1779
	1.68943	0.180123
	1.58778	0.164261

## Sheet: Fig.6b
IL6 mRNA	Prol EtOH	Prol + 4-OHT	Sen+ EtOH	Sen+ 4-OHT
	0.992727	0.179501	4.73364	1.26788
	0.942606	0.19768	5.87574	1.72536
	1.06866	0.172114	4.18172	1.54524

## Sheet: Fig.6c
IL8 mRNA	Prol EtOH	Prol + 4-OHT	Sen+ EtOH	Sen+ 4-OHT
	1.02847	0.0988111	7.28692	0.613393
	0.918891	0.0891091	10.5511	0.73377
	1.05815	0.104332	3.73263	0.758472

## Sheet: Fig.6d
CCL2 mRNA	Prol EtOH	Prol + 4-OHT	Sen+ EtOH	Sen+ 4-OHT
	0.875593	0.478057	19.0802	6.44398
	0.945121	0.702891	20.5002	6.0106
	1.2084	0.610199	15.6082	7.11974

## Sheet: Fig.6e
IL1a mRNA	Prol EtOH	Prol + 4-OHT	Sen+ EtOH	Sen+ 4-OHT
	1.0682	0.123638	10.3745	4.18365
	0.936154	0.0751551	13.9126	4.21413
	1.14547	0.0910989	7.5113	4.12038
