# Supplementary material for: Apoptotic stress causes mtDNA release during senescence and drives the SASP
Source: Nature. 2023 Oct 11;622(7983):627–36. doi: 10.1038/s41586-023-06621-4 (PMC10584674; doi:10.1038/s41586-023-06621-4)
Supplement: Supplementary file 16 — Source Data Extended Data Fig. 7 [file 41586_2023_6621_MOESM16_ESM.xlsx]

## Sheet: Fig.7a
	Fluorescence Intensity (au)
distance (um)	TFAM	cGAS
0	0	3.599
0.05874	0	0
0.11749	3.553	6.45
0.17623	18.898	67.672
0.23497	34.643	96.351
0.29372	76.038	13.678
0.35246	134.639	127.78
0.4112	187.418	208.028
0.46995	95.918	158.733
0.52869	161.827	255
0.58743	132.294	245.629
0.64618	31.463	168.369
0.70492	6.723	140.347
0.76366	108.25	194.248
0.82241	77.982	227.391
0.88115	17.869	253.249
0.93989	0	253.679
0.99864	9.375	219.242
1.05738	27.637	253.231
1.11613	0	247.628
1.17487	3.315	225.087
1.23361	9.429	146.693
1.29236	2.43	217.994
1.3511	0.02	224.257
1.40984	17.674	255
1.46859	47.707	255
1.52733	48.493	255
1.58607	9.028	253.977
1.64482	6.182	242.893
1.70356	2.679	243.34
1.7623	109.158	209.535
1.82105	143.337	245.121
1.87979	238.504	144.646
1.93853	255	144.657
1.99728	255	142.665
2.05602	255	121.49
2.11476	255	131.955
2.17351	255	172.098
2.23225	202.133	9.695
2.29099	144.286	89.663
2.34974	56.528	14.218
2.40848	0	2.125
2.46722	0	25.688

## Sheet: Fig.7b
% cells with cGAS+veTFAM+ve TOM20-ve
Prol	Senescent
0	40
0	26.6667
0	22.2222
1.96078	32.2581
0	21.4286

## Sheet: Fig.7d
IL6 pg/ml	Empty CRISPR	cGAS CRISPR	Empty CRISPR	cGAS CRISPR
	0	0	5626.27	2156.52
	0	0	5391.79	1193.04
	0	0	2561.65	2071.73

## Sheet: Fig.7e
IL8 pg/ml	Cnt Prol	cGAS KO Prol	Cnt Sen	cGAS KO Sen
	0.2	0	8070.99	2088.73
	0	0	8115.68	1248.99
	0	0	3916.95	3489.36

## Sheet: Fig.7g
IL6(pg/ml)	Prol			Sen
	Empty Vector	STING KO#1	STING KO#2	Empty Vector	STING KO#1	STING KO#2
	28.3522	22.1006	17.6938	742.974	73.0447	19.9338
	24.0472	19.1631	15.9986	798.488	60.6347	24.5633
	20.3614	27.3754	13.7807	760.526	96.6531	21.2022
	23.021	21.9846	17.7412	729.319	60.7904	22.898
				687.987	99.9639	22.297
				481.499		28.5113

## Sheet: Fig.7h
IL8 pg/ml	Prol			Sen
	Empty Vector	STING KO#1	STING KO#2	Empty Vector	STING KO#1	STING KO#2
	46.5994	54.7164	40.5713	1416.29	150.57	49.4979
	46.0512	45.6403	25.448	1526.32	126.899	83.5281
	30.1944	62.5947	20.4635	1430.45	193.903	42.7909
	42.3126	57.9716	39.4532	1171.38	115.056	60.8224
				1318.79	224.992	44.8091
				962.599	218.713	55.5581

## Sheet: Fig.7i
IL6(pg/ml)	control			mtDNA
	Empty Vector	STING KO#1	STING KO#2	Empty Vector	STING KO#1	STING KO#2
	28.3522	22.1006	17.6938	705.481	401.946	241.732
	24.0472	19.1631	15.9986	844.511	421.053	276.437
	20.3614	27.3754	13.7807	697.673	381.618	480.752
	23.021	21.9846	17.7412	574.509	210.589	417.2
				645.524	359.712	430.771
				643.306	400.13	258.411

## Sheet: Fig.7j
IL8(pg/ml)	control			mtDNA
	Empty Vector	STING KO#1	STING KO#2	Empty Vector	STING KO#1	STING KO#2
	0	54.7164	40.5713	1679.57	953.142	693.721
	0	45.6403	25.448	1730.02	1043.34	607.37
	0	62.5947	20.4635	1445	898.244	927.82
	0	57.9716	39.4532	1336.87	804.309	883.94
				1350.78	1102.83	1037.19
				1270.64	1132.19	1057.97
