# Supplementary material for: Apoptotic stress causes mtDNA release during senescence and drives the SASP
Source: Nature. 2023 Oct 11;622(7983):627–36. doi: 10.1038/s41586-023-06621-4 (PMC10584674; doi:10.1038/s41586-023-06621-4)
Supplement: Supplementary file 17 — Source Data Extended Data Fig. 8 [file 41586_2023_6621_MOESM17_ESM.xlsx]

## Sheet: Fig.8d
%	elongated			mixed			fragmented
Prol cshRNA	8.33333	16.2162	24	91.6667	81.0811	76	0	2.7027	0
Prol MFN2shRNA	5.88235	0	0	29.4118	43.75	40	64.7059	56.25	60
Sen cshRNA	70.5882	73.3333	61.5385	29.4118	26.6667	30.7692	0	0	7.69231
Sen MFN2shRNA	5.88235	6.25	0	35.2941	12.5	0	58.8235	81.25	100

## Sheet: Fig.8e
N BAX6A7	Prol	Prol (sh-MFN2)	Sen (sh-C)	Sen (sh- MFN2)
	1	4	4	32
	0	2	10	26
	2	2	5	48
	0	0	2	94
	0	11	5	22
	3	35	5	29
	1	36	4	69
	1	3	5	87
	1	7	2	19
	0	4	6	5
	2	3	5	32
	2	1	12	4
	1	0	4	17
	0	0	4	70
	2	15	2	43
	3	2	5
	2	0	13
	0	0	10
	0	0	8
	0	4	2
	0	0	6
	0	5	3
	1	5	3
	1	4	4
	0	3	11
	0		6
	0		2
	0		17
	0		12
	0
	0
	0
	0
	0
	0
	0
	0
	0
	1
	1
	0
	0
	0
	0
	0
	0
	0
	0
	0
	0
	0
	0
	0
	0
	0
	0
	0
	0
	0
	0
	0
	0
	0
	0
	0
	0
	0
	0
	0
	0
	0
	0
	0
	0

## Sheet: Fig.8f
mean N of cytosolic DNA foci outside mito	Prol	Prol (sh-MFN2)	Sen (sh-C)	Sen (sh- MFN2)
	0.076923	0.428571	1	19
	0.625	0.076923	6	1
	0.846154	0.111111	3	2
	2.16667	0.142857	0.5	13
	1.71429	0.25	2.5	5
	0.714286	0.2	3	2.66667
	2.33333	1.9	0.5	8
	0.444444	2.28571	1.33333	2
	0.833333	1.16667	1	3
	0.333333	1.57143	3	6
	0.833333	0.75	1	4
	0.875	2.5	2	4
	1.33333	17	6	6.33333
	1.11111	2.4	1	3.5
	1	0.714286	11	3
	1.11111	1	12	4
	0.142857	0.777778	2	4.5
	0.545455	3.33333	0.333333	1.5
	1.14286	1.09091	7	0.666667
	1.6	1.33333	5	27
	2.33333	0.05	1	10.5
	1.08333	0.083333	1.33333	3
	0.083333	0.5	1.5	3.5
	0.833333	1	2.5	4
	0.7	0.5	3	1.5
	1.875	4	8	0.5
	0.2	1.28571	1	3
	1.33333	1.2	0.666667	3
	3.5	0	1.5	0
	2.16667	0.75	15	0
	1.57143	2.33333	3	1
	0.777778	2.33333	5	4
	0.75	0.5	11	1
	0	1.8	2	4.5
	0	2.33333	5	0.4
	0	4	2	0.666667
	0	5	2	4
	5	6	1.5	6
	4	6	2.5	9
	0	3	1	1
	0	12	6	3
	0	5	1	4
	1	5	3	5
	4	8	0	1
	3	1	2	3
	0	0	2.5	3
	2	12	5	6.5
	1	7	11	1
	1	6	1	2
	2		3	4
			3	7
			4	5
			2	2
			5	2
			0.5	1
			0	6
			1	1
			4	0.666667
			1	2
			3	19
			1	7
			0	20
			0	5
			0	10
			3	7
			5	12
			0	16
			3	5
			2	5
			5	8
			2	4
			5	18
			2	13
			5	5
			2	3
			1	8
			3
			1

## Sheet: Fig.8g
	Prol (c-sh)						Prol (MFN2-sh)						Sen (sh-c)						Sen (sh-MFN2)
IL-6	1.01	1.05	0.95	1.02	1.13	0.89	0.9	0.98	1.05	1.05	1	0.93	4.39	5.32	5.48	2.72	3.02	3.19	8.03	11.21	10.03	3.99	3.97	4.6
IL-8	0.92	1.06	1.04	1	1.02	1	1.29	1.17	1.44	1.37	1.12	1.15	3.67	4.49	3.92	4.69	4.36	4.25	10.13	20.82	11.45	6.96	7.12	9.25
IL-1b	0.88	1.05	1.1	0.81	1.23	1	1.16	1.11	1.16	0.97	1.12	1.05	8.95	13.09	9.73	7.75	8.3	6.81	23.09	39.24	21.91	11.97	12.28	13.58

## Sheet: Fig.8h
	Prol (c-sh)						Prol (MFN2-sh)						Sen (sh-c)						Sen (sh-MFN2)
p16	1.12	1.01	0.9	0.92	1.1	1	0.87	0.9	0.99	0.95	0.94	0.99	2.59	2.48	2.6	1.78	1.89	1.88	2.69	2.39	2.7	1.84	2.33	2.23

## Sheet: Fig.8i
	Prol (c-sh)						Prol (MFN2-sh)						Sen (sh-c)						Sen (sh-MFN2)
p21	1.05	0.98	0.99	0.9	1.13	0.99	0.97	0.82	0.93	0.99	0.99	1.02	8.2	8.06	7.64	6.21	6.65	7.09	8.32	7.59	7.9	7.88	7.11	7.12
