# Supplementary material for: Apoptotic stress causes mtDNA release during senescence and drives the SASP
Source: Nature. 2023 Oct 11;622(7983):627–36. doi: 10.1038/s41586-023-06621-4 (PMC10584674; doi:10.1038/s41586-023-06621-4)
Supplement: Supplementary file 18 — Source Data Extended Data Fig. 9 [file 41586_2023_6621_MOESM18_ESM.xlsx]

## Sheet: Fig.9a
	sytox only			abts6 only			2.5uM BAI1
Empty	3.88942	1.44417	1.14477	51.4509	53.1705	39.6658	23.0382	44.0463	19.1135
DKO	3.64011	1.04754	0.890979	7.21918	6.07827	4.48973	5.80773	23.0382	7.0221
BAX KO	2.49093	1.96036	1.21505	46.4875	52.2418	34.2044	19.266	39.4502	53.6253
BAK KO	2.94494	2.22391	3.77303	51.928	52.8566	45.2747	23.6806	34.6307	23.6536

## Sheet: Fig.9d
%BAX6A7+ve cells	Prol	DMSO	BAI1
	15	58.3333	13.8889
	0	38.3562	6.66667
	5	29.8246	13.1579

## Sheet: Fig.9e
mRNA expression	IL6			IL8			IL1b
Prol	1.00412	0.968566	1.02822	1.09404	0.885065	1.03274	0.894432	0.955627	1.16994
Sen	12.4324	10.6213	11.7555	13.2928	9.90688	10.0341	6.99505	7.17852	6.8396
Sen (BAI1)	2.46871	3.6238	2.62006	1.06527	1.8987	1.05707	1.32753	2.11092	1.64529

## Sheet: Fig.9f
FC	Prol																Sen
BAI1 (uM)	0				0.1				1				2.5				0				0.1				1				2.5
IL6	1.85391	1.15952	0.986561	0	0	0	0.784425	0	0	0	0.52685	3.9617	0	0	0	0	105.813	130.898	103.2	92.9022	85.5646	68.666	82.2695	77.3455	89.7187	70.1927	46.657	41.7819	29.1334	32.2369	27.4346	19.0768
IL8	0.861283	1.0583	1.06125	1.01916	1.03399	1.00681	0.951223	1.08319	0.994462	0.894682	0.894937	2.51922	1.04723	0.826855	1.07632	0.868437	8.58769	9.66139	6.91745	6.55287	8.34941	6.55947	7.82454	7.01101		8.67181	6.38807	8.02633	6.11549	6.17578	5.37789	5.25365
IP10	0.447796	0.207469	2.11877	1.22597	0	0	0	0	0	0	5.72174	2.34785	0	0	0	0	39.8417	34.0409	28.3827	36.5612	21.9983	16.6482	19.1077	21.1129	19.8019	20.0215	11.2476	7.33085	2.52284	1.26049	5.69636	3.56956

## Sheet: Fig.9g
ABT 263 conc.	Prol + DMSO			Prol + BAI1			Sen + DMSO			Sen + BAI1
0	0	4.53836	6.09994	0	1.81818	4.91636	1.65125	0	0.651066	3.59591	0	2.25868
0.5	17.6752	15.9184	16.8261	7.50546	6.05091	3.89818	80.6379	75.7313	78.2789	32.9138	33.8914	34.06
1	12.5415	15.2645	20.4568	6.42909	5.71636	14.7055	69.6641	74.8349	79.3263	42.4542	39.4763	42.1845
2	24.3119	17.8509	14.9229	24.1891	12.7127	10.5309	100	94.6782	90.017	82.234	77.9863	64.6252
5	16.465	17.3043	16.8261	12.0291	11.0836	15.84	91.4323	89.4414	96.9994	83.7398	77.0087	84.2117
7.5	20.486	20.8276	16.1624	13.7018	11.6364	11.0982	92.3759	92.5269	93.678	87.4143	85.1219	88.3021

## Sheet: Fig.9h
IL-6 mRNA		Empty CRISPR			BAX/BAK CRISPR
	Control	0.935959	1.07398	0.994824	0.767774	0.774184	0.659345
	HT-DNA	44.4501	51.9612	53.9336	51.2283	64.0302	50.8908
	HT-DNA + BAI1	36.9733	39.7177	34.9738	40.3604	44.8286	51.6793

## Sheet: Fig.9i
IL-8 mRNA		Empty CRISPR			BAX/BAK CRISPR
	Control	1.01665	1.01117	0.972756	0.838017	0.877697	0.780742
	HT-DNA	6.94904	8.06295	7.91892	11.2598	14.17	13.5184
	HT-DNA + BAI1	5.36219	5.33012	6.12869	10.3933	12.3945	14.2056

## Sheet: Fig.9j
IL-1b mRNA		Empty CRISPR			BAX/BAK CRISPR
	Control	0.987354	1.03045	0.982876	0.681557	0.744546	0.653161
	HT-DNA	19.4729	23.7751	20.6358	24.5913	26.3633	25.9943
	HT-DNA + BAI1	17.7053	19.2945	21.4691	24.4166	29.4234	34.6519

## Sheet: Fig.9k
IL6mRNA	Prol	Veh	EO
	0.961832	16.4432	1.7256
	1.05949	19.4019	2.03519
	0.981305	8.90064	1.72777

## Sheet: Fig.9l
IL1a mRNA	Prol	Veh	EO
	1.13449	60.3409	4.1649
	0.980439	39.4661	3.52859
	0.899039	29.1273	3.02333

[truncated: 2 more sheets: Fig.9m, Fig.9n]
