# Supplementary material for: Apoptotic stress causes mtDNA release during senescence and drives the SASP
Source: Nature. 2023 Oct 11;622(7983):627–36. doi: 10.1038/s41586-023-06621-4 (PMC10584674; doi:10.1038/s41586-023-06621-4)
Supplement: Supplementary file 19 — Source Data Extended Data Fig. 10 [file 41586_2023_6621_MOESM19_ESM.xlsx]

## Sheet: Fig.10a
	Vehicle		BAI1
Trial N	Success (%)	Failure (%)	Success (%)	Failure (%)
1	0	100	0	100
2	0	100	0	100
3	0	100	12.5	87.5
4	0	100	25	75
5	0	100	37.5	62.5

## Sheet: Fig.10b
Age (days)	Vehicle	BAI1
950	1
867	1
774	1
1092	1
831	1
783	1
786	1
826	1
733	1
668	1
711	1
740	1
910	1
843	1
763	1
714	1
767	1
644	1
653	1
838	1
656	1
867	1
672	1
769	1
788	1
751	1
867	1
726	1
588	1
688	0
688	0
688	0
688	0
686	0
686	0
600	1
686	0
666	1
917		1
867		1
827		1
819		1
1083		1
870		1
819		1
890		1
856		1
856		1
769		1
644		1
899		1
765		1
881		1
781		1
676		1
769		1
836		1
790		1
660		1
726		1
656		1
772		1
757		1
795		1
867		1
733		1
747		1
607		1
688		0
688		0
688		0
688		0
686		0
620		1
686		0
686		0
686		0

## Sheet: Fig.10c
FC	Old Vehicle	Old + BAI1
G-CSF	1	1.36682
IL-1a	1	0.783728
IL-6	1	0.120271
IL-7	1	0.919643
IL-10	1	1.03707
IL-12 (p40)	1	0.116638
IL-12 (p70)	1	0.24271
IL-15	1	0.382427
IL-17	1	0.606683
LIF	1	0.163601
MCP-1	1	1.05363
M-CSF	1	0.881413
MIG	1	1.60173
MIP-1B	1	0.949471
MIP-2	1	1.01429
RANTES	1	0.956073
TNFa	1	1.62211
VEGF	1	0.50003

## Sheet: Fig.10e
mRNA	veh						BAI1
p16	0.151382	2.43035	0.212565	2.24734	0.900266	0.058097	0.063085	0.077537	0.167876	0.112	0.079886	0.081256	0.176732	1.78305	0.59299	5.6016
p21	1.12603	0.437215	2.53053	0.365258	0.505333	1.03563	0.844626	0.282875	0.292122	1.2276	0.573664	0.666755	0.418917	0.898662	1.05836	0.616751
p53	1.75174	0.286381	1.18475	1.10214	1.22209	0.452887	0.595051	0.872155	1.12971	0.825682	0.811365	0.304177	1.09259	1.13942	0.73328	0.884622

## Sheet: Fig.10f
	vehicle								BAI1
IL6	0.851018	1.16687	1.65636	0.695522	0.995593	1.25734	0.998412	1.05499	0.895403	0.590733	0.744343	1.03699	0.633065	0.768646	0.828912
Serpine1	1.05085	1.40678	0.810977	1.12242	0.905414	1.16968	0.849802	1.01846	0.767246	0.944788	1.03524	0.960935	0.945897	0.881344	0.887601
Col3a1	0.890331	0.851427	0.804218	1.37988	1.65939	0.976121	1.2307	0.862081	0.563205	0.538306	0.592525	0.607832	0.670304	0.980676	0.688942
Igfpb2	0.954186	0.900979	1.26264	1.03292	1.10399	1.00701	1.13518	0.878181	0.695969	0.611912	0.712829	1.15127	1.13037	1.22116	1.19808
Mmp2	0.917248	0.828758	0.924906	1.45561	1.27868	1.07981	0.912196	0.945004	0.703344	0.607746	0.783381	0.935966	1.03147	1.14123	0.878574
Mmp13	0.605779	0.733545	0.611628	1.03127	1.77024	0.826995	3.48375	2.05994	0.401953	0.894901	0.709441	0.326868	0.303992	0.706236	0.556242
Cxcl12	1.08216	0.925202	0.859609	0.927318	1.2247	1.1038	1.26815	0.928421	0.773375	0.860708	1.23381	0.991006	0.896705	0.720731	0.696737
Cxcl14	1.17486	0.89038	0.900697	0.929295	1.0437	1.01861	1.09892	1.10838	0.855505	0.850937	0.952268	1.03502	0.911028	0.870566	0.885771
p16	1.4569	1.37824	0.997884	1.84862	1.22458	1.50916	0.787075	1.39497	1.30727	0.755612	1.11045	1.04425	1.26128	1.06817	0.762121
p21	0.973316	1.71444	0.978826	1.13038	1.01193	1.04993	0.85167	0.801241	0.911655	1.07092	1.01082	0.873238	0.923472	0.769032	0.680562
